# Supplementary material for: 3-(3,4-Dichloro­benzyl­idene)chroman-4-one
Source: Acta Crystallogr Sect E Struct Rep Online. 2012 Oct 3;68(Pt 11):o3062. doi: 10.1107/S1600536812040561 (PMC3515170; doi:10.1107/S1600536812040561)
Supplement: Supplementary file 2 [file e-68-o3062-Isup2.hkl]

# 
# h,k,l, Fc-squared, Fo-squared, sigma(Fo-squared) and status flag 
# 
data_I
_shelx_title ' kaalin4 in P2(1)/c' 
_shelx_refln_list_code          4 
_shelx_F_calc_maximum      161.65 
_exptl_crystal_F_000       624.00 
_reflns_d_resolution_high  0.7488 
 
loop_ 
 _symmetry_equiv_pos_as_xyz 
 'x, y, z' 
 '-x, y+1/2, -z+1/2' 
 '-x, -y, -z' 
 'x, -y-1/2, z-1/2' 
 
_cell_length_a     3.9224 
_cell_length_b    11.5175 
_cell_length_c    28.9566 
_cell_angle_alpha  90.000 
_cell_angle_beta   92.270 
_cell_angle_gamma  90.000 
 
_shelx_F_squared_multiplier     1.000 
 
loop_ 
 _refln_index_h 
 _refln_index_k 
 _refln_index_l 
 _refln_F_squared_calc 
 _refln_F_squared_meas 
 _refln_F_squared_sigma 
 _refln_observed_status 
   1   0   0    16169.72    16243.93    305.33 o 
   2   0   0      221.65      240.56      6.01 o 
   3   0   0      518.20      503.03     10.84 o 
   4   0   0        0.10        2.65      6.46 o 
   5   0   0       38.01       31.26     10.12 o 
   1   1   0      339.65      353.27      6.10 o 
   2   1   0      408.15      409.26      5.98 o 
   3   1   0       22.45       16.35      3.31 o 
   4   1   0      145.73      139.94      6.93 o 
   5   1   0       14.61       23.37      6.22 o 
   0   2   0    21834.28    22709.76    285.98 o 
   1   2   0     4779.65     5007.16     52.11 o 
   2   2   0      285.13      325.48      5.82 o 
   3   2   0      290.36      298.33      8.84 o 
   4   2   0        5.34       -1.40      3.50 o 
   5   2   0       18.12       19.69      6.17 o 
   1   3   0     6922.61     7062.29     79.71 o 
   2   3   0      760.91      788.07      9.91 o 
   3   3   0       18.65       21.55      3.29 o 
   4   3   0      120.27      118.36      5.82 o 
   5   3   0        6.14        1.62      5.58 o 
   0   4   0    23064.86    23435.62    290.50 o 
   1   4   0       38.43       30.13      3.84 o 
   2   4   0      469.30      550.51      9.08 o 
   3   4   0       27.91       31.61      4.49 o 
   4   4   0        3.82        3.34      3.70 o 
   5   4   0       20.06       21.27      7.23 o 
   1   5   0     1657.84     1827.29     19.31 o 
   2   5   0       27.22       31.91      2.94 o 
   3   5   0      502.39      489.54      9.28 o 
   4   5   0      263.18      276.08      9.65 o 
   0   6   0      452.69      505.80      9.19 o 
   1   6   0       28.15       32.97      2.30 o 
   2   6   0      136.59      146.64      4.89 o 
   3   6   0       23.03       21.52      5.43 o 
   4   6   0        1.36       -2.50      5.71 o 
   1   7   0      945.90      907.22     14.36 o 
   2   7   0      390.20      376.82      9.28 o 
   3   7   0      319.44      326.57     11.11 o 
   4   7   0        0.52       -4.52      5.98 o 
   0   8   0     2371.30     2347.10     35.41 o 
   1   8   0        0.65       -0.48      2.40 o 
   2   8   0       89.89      103.98      5.73 o 
   3   8   0      144.77      137.70      8.58 o 
   4   8   0       13.65       -4.11      6.41 o 
   1   9   0       47.98       64.74      4.57 o 
   2   9   0      852.03      794.20     15.22 o 
   3   9   0       37.05       37.52      6.18 o 
   4   9   0       14.41       16.08      6.51 o 
   0  10   0      222.70      254.14     20.11 o 
   1  10   0        0.72       -2.45      2.72 o 
   2  10   0      229.81      256.83      8.79 o 
   3  10   0        6.17       11.00      5.57 o 
   1  11   0      640.33      567.99     13.68 o 
   2  11   0        7.34       13.53      4.37 o 
   3  11   0        5.02        5.03      5.72 o 
   0  12   0        1.63       11.59      6.97 o 
   1  12   0      175.83      170.40      8.37 o 
   2  12   0        9.98        3.98      5.86 o 
   3  12   0       50.92       47.00      7.46 o 
   1  13   0       22.52       15.21      5.10 o 
   2  13   0      160.74      151.12     11.06 o 
   0  14   0      503.76      482.98     29.17 o 
   1  14   0      270.79      277.45     11.69 o 
   2  14   0       14.90       13.22      7.48 o 
   1  15   0       15.07       14.57      5.75 o 
  -5   1   1        1.44        1.05      5.41 o 
  -4   1   1      120.23      132.29      5.38 o 
  -3   1   1       36.80       29.05      2.62 o 
  -2   1   1     1961.70     1933.16     20.30 o 
  -1   1   1      371.20      388.85      5.59 o 
   0   1   1      125.35      127.42      1.77 o 
   1   1   1     1920.83     1960.52     18.36 o 
   2   1   1     2251.24     2191.69     21.32 o 
   3   1   1        6.83       10.15      2.71 o 
   4   1   1       93.33       92.61      5.71 o 
   5   1   1       29.34       23.82      6.39 o 
  -5   2   1       42.89       34.81      6.75 o 
  -4   2   1       52.65       54.28      4.27 o 
  -3   2   1     1395.46     1375.56     17.11 o 
  -2   2   1     1369.72     1469.59     19.72 o 
  -1   2   1     6062.30     5883.37     66.44 o 
   1   2   1    15033.10    15611.66    157.82 o 
   2   2   1       80.19      104.60      3.65 o 
   3   2   1     2070.13     2052.45     21.70 o 
   4   2   1       66.62       66.45      4.86 o 
   5   2   1        1.67        2.14      5.48 o 
  -5   3   1       30.76       36.49      7.73 o 
  -4   3   1        3.82        0.95      3.15 o 
  -3   3   1      117.27      122.46      7.85 o 
  -2   3   1     3463.36     3519.99     35.66 o 
  -1   3   1      650.40      655.37      9.12 o 
   0   3   1      369.10      380.94      4.57 o 
   1   3   1      971.99      953.45     11.72 o 
   2   3   1     2152.78     2163.18     22.75 o 
   3   3   1      318.40      343.88      8.68 o 
   4   3   1       44.72       44.88      4.58 o 
   5   3   1       48.35       57.05      7.26 o 
  -5   4   1        2.92       -3.77      6.21 o 
  -4   4   1        7.47        7.81      3.39 o 
  -3   4   1      979.56     1015.42     14.88 o 
  -2   4   1     1124.96     1130.29     13.10 o 
  -1   4   1     2657.00     2764.94     33.36 o 
   0   4   1     2004.62     2204.56     20.65 o 
   1   4   1      181.75      173.05      4.03 o 
   2   4   1      612.00      695.97     10.47 o 
   3   4   1       61.25       65.61      4.06 o 
   4   4   1       41.21       40.87      5.36 o 
   5   4   1       94.33       88.73      9.47 o 
  -4   5   1      252.29      281.34     10.88 o 
  -3   5   1        1.51       -0.34      2.76 o 
  -2   5   1      170.79      147.13      4.73 o 
  -1   5   1      818.86      880.81     10.69 o 
   0   5   1      207.39      211.81      4.03 o 
   1   5   1      317.18      296.50      5.90 o 
   2   5   1      253.57      225.11      5.60 o 
   3   5   1      138.14      140.27      5.15 o 
   4   5   1      146.73      148.37      7.52 o 
  -4   6   1        2.81        1.34      6.12 o 
  -3   6   1     2642.03     2544.95     44.43 o 
  -2   6   1        1.55       -1.30      2.31 o 
  -1   6   1     4661.16     5076.04     49.97 o 
   0   6   1     3869.75     4479.09     41.00 o 
   1   6   1      691.32      735.43      9.48 o 
   2   6   1      628.47      632.56     10.24 o 
   3   6   1     1128.98     1113.54     21.61 o 
   4   6   1       25.29       42.69      6.55 o 
  -4   7   1       36.63       30.99      6.44 o 
  -3   7   1       93.61       89.17     11.00 o 
  -2   7   1      343.60      336.44      8.69 o 
  -1   7   1     1249.21     1331.09     17.10 o 
   0   7   1      625.15      633.80      9.45 o 
   1   7   1        0.11        2.28      2.29 o 
   2   7   1      358.42      331.56      9.69 o 
   3   7   1      198.91      195.72      9.17 o 
   4   7   1       18.19       18.46      5.20 o 
  -4   8   1        5.95       11.51      5.85 o 
  -3   8   1        3.55       -1.30      4.58 o 
  -2   8   1      121.13      119.82      7.19 o 
  -1   8   1        3.91       -0.39      2.44 o 
   0   8   1      182.04      250.32      5.46 o 
   1   8   1        4.99        6.86      2.64 o 
   2   8   1       59.31       68.65      5.10 o 
   3   8   1       66.54       74.51     10.46 o 
   4   8   1        2.08        8.38      6.42 o 
  -4   9   1      269.77      273.01     12.51 o 
  -3   9   1        0.02       10.31      5.27 o 
  -2   9   1      470.50      479.95     11.41 o 
  -1   9   1       90.42       82.89      4.96 o 
   0   9   1       69.06       81.51      4.11 o 
   1   9   1      285.59      300.84      7.72 o 
   2   9   1       20.74       16.86      4.48 o 
   3   9   1       33.59       40.06      6.40 o 
   4   9   1       56.26       58.87      7.92 o 
  -3  10   1      228.87      212.98     10.55 o 
  -2  10   1       35.78       28.32      4.78 o 
  -1  10   1        1.30       -1.82      3.08 o 
   0  10   1      125.77      114.96      6.43 o 
   1  10   1       76.46       72.84      4.35 o 
   2  10   1       27.99       34.29      4.81 o 
   3  10   1      250.59      261.30     11.69 o 
  -3  11   1        0.10        1.51      5.65 o 
  -2  11   1       83.57       82.85      6.20 o 
  -1  11   1      789.39      742.28     16.14 o 
   0  11   1      302.09      279.02      9.76 o 
   1  11   1       19.85       14.96      4.45 o 
   2  11   1        8.49        1.99      4.43 o 
   3  11   1       36.15       29.68      6.63 o 
  -3  12   1       37.19       35.04      7.17 o 
  -2  12   1        9.55        6.01      6.05 o 
  -1  12   1      248.88      241.72     10.77 o 
   0  12   1       17.67       21.36      5.18 o 
   1  12   1       60.71       70.05      6.33 o 
   2  12   1        5.59        2.23      6.82 o 
   3  12   1       34.78       45.40      7.50 o 
  -2  13   1      149.13      124.74     10.65 o 
  -1  13   1        6.62        7.64      5.00 o 
   0  13   1        4.01        1.57      4.58 o 
   1  13   1       10.57        7.60      4.86 o 
   2  13   1        0.53       -1.91      5.82 o 
  -2  14   1       10.00        5.28      6.74 o 
  -1  14   1        2.49        7.45      6.15 o 
   0  14   1        9.78       11.31      5.34 o 
   1  14   1        0.84       -4.81      4.81 o 
   2  14   1       69.42       55.08      8.89 o 
  -1  15   1      138.98      145.90      9.50 o 
   0  15   1      143.53      154.94      9.51 o 
   1  15   1        0.16       -0.49      5.19 o 
  -5   0   2       13.84       29.31      9.09 o 
  -4   0   2     1735.71     1740.47     33.92 o 
  -3   0   2      586.48      656.23     16.47 o 
  -2   0   2      436.05      424.32     11.76 o 
  -1   0   2    26130.70    25939.90    717.80 o 
   1   0   2      477.13      598.92      9.28 o 
   2   0   2     3104.09     3078.39     36.90 o 
   3   0   2      253.24      276.42      8.81 o 
   4   0   2       15.68       10.55      7.09 o 
   5   0   2      124.58      134.04     12.90 o 
  -5   1   2       14.63       12.32      6.04 o 
  -4   1   2      405.81      382.23      7.87 o 
  -3   1   2       64.54       58.99      3.57 o 
  -2   1   2      151.17      182.94      4.60 o 
  -1   1   2     8475.38     8798.39    111.02 o 
   0   1   2      151.31      143.91      1.86 o 
   1   1   2    10939.60    11071.29     97.56 o 
   2   1   2       16.10       10.39      1.68 o 
   3   1   2      480.07      479.33      8.88 o 
   4   1   2        0.26        3.89      3.66 o 
   5   1   2       40.20       49.99      7.09 o 
  -5   2   2        3.58        1.83      5.37 o 
  -4   2   2       69.42       63.54      5.21 o 
  -3   2   2      276.63      272.85      9.24 o 
  -2   2   2      168.70      174.27      5.55 o 
  -1   2   2     7273.90     7705.59     86.95 o 
   0   2   2      647.40      628.07      6.45 o 
   1   2   2      980.88      980.50     11.65 o 
   2   2   2      794.31      830.19     11.36 o 
   3   2   2       37.12       40.95      3.47 o 
   4   2   2       34.35       38.08      4.68 o 
   5   2   2        1.93       -1.69      5.40 o 
  -5   3   2      240.50      250.81     11.26 o 
  -4   3   2        3.60       -0.74      3.23 o 
  -3   3   2       46.81       47.67      3.51 o 
  -2   3   2     3163.37     3228.27     32.97 o 
  -1   3   2      380.08      333.65      5.95 o 
   0   3   2      429.07      411.89      5.19 o 
   1   3   2     2516.99     2501.70     27.12 o 
   2   3   2      689.61      666.03      8.71 o 
   3   3   2        0.35       -1.90      2.31 o 
   4   3   2      119.78      129.60      5.89 o 
   5   3   2       30.46       31.41      6.49 o 
  -5   4   2        0.36       -3.89      6.15 o 
  -4   4   2       80.70       97.67      6.14 o 
  -3   4   2      105.28      109.35      4.77 o 
  -2   4   2      981.12      972.10     12.02 o 
  -1   4   2      415.53      313.96      4.52 o 
   0   4   2     2553.29     2737.13     25.27 o 
   1   4   2     1010.29     1012.32     12.59 o 
   2   4   2     2679.96     2717.31     30.79 o 
   3   4   2        1.44        0.31      2.58 o 
   4   4   2       11.49       16.33      3.96 o 
   5   4   2      128.38      147.31     14.19 o 
  -4   5   2      388.11      360.63     12.20 o 
  -3   5   2      491.89      475.98      9.13 o 
  -2   5   2      376.96      412.71      9.05 o 
  -1   5   2      154.57      188.07      3.89 o 
   0   5   2      257.12      273.64      4.22 o 
   1   5   2     1725.11     1761.45     18.72 o 
   2   5   2        2.34        3.24      2.29 o 
   3   5   2      982.87      950.63     14.27 o 
   4   5   2      152.48      141.98      7.42 o 
  -4   6   2      511.90      505.61     17.35 o 
  -3   6   2      209.63      214.13      7.80 o 
  -2   6   2      104.26      104.58      5.14 o 
  -1   6   2       26.39       25.27      3.49 o 
   0   6   2      362.67      475.88      6.25 o 
   1   6   2       28.08       29.29      2.22 o 
   2   6   2     1035.89     1000.40     14.07 o 
   3   6   2       35.61       36.54      5.64 o 
   4   6   2        4.76        0.86      5.02 o 
  -4   7   2      291.92      265.16     11.65 o 
  -3   7   2      704.48      658.66     13.85 o 
  -2   7   2       41.81       43.30      3.42 o 
  -1   7   2      409.17      405.16      8.24 o 
   0   7   2      300.49      317.48      5.01 o 
   1   7   2     1186.62     1210.94     15.89 o 
   2   7   2      225.90      216.98      7.06 o 
   3   7   2      685.66      675.95     18.35 o 
   4   7   2      665.20      632.64     19.07 o 
  -4   8   2      383.06      379.13     13.76 o 
  -3   8   2       23.10       22.29      4.63 o 
  -2   8   2      101.70      105.35      6.73 o 
  -1   8   2      558.08      502.37      8.94 o 
   0   8   2      507.58      511.37      6.98 o 
   1   8   2     1765.33     1819.10     24.52 o 
   2   8   2      892.73      903.38     17.54 o 
   3   8   2        4.71        0.14      4.49 o 
   4   8   2       74.94       65.30      6.89 o 
  -4   9   2        0.58        1.86      5.53 o 
  -3   9   2      250.66      220.88     11.47 o 
  -2   9   2      130.43      117.99      8.30 o 
  -1   9   2      127.90      149.48      5.67 o 
   0   9   2      241.27      243.81      6.53 o 
   1   9   2      417.69      416.74      9.07 o 
   2   9   2        1.01        3.99      3.85 o 
   3   9   2       68.60       82.51      7.49 o 
   4   9   2       13.10       12.62      5.56 o 
  -3  10   2      107.20      106.58      8.42 o 
  -2  10   2       44.63       52.99      5.30 o 
  -1  10   2       19.24       11.35      3.10 o 
   0  10   2       33.72       34.27      4.62 o 
   1  10   2      156.80      167.77      5.81 o 
   2  10   2      281.58      261.09      9.74 o 
   3  10   2       12.66       20.53      6.34 o 
  -3  11   2        1.40       -3.35      5.28 o 
  -2  11   2       93.92      107.49      6.81 o 
  -1  11   2        0.13       -3.19      3.78 o 
   0  11   2       54.05       60.61      6.46 o 
   1  11   2      250.33      267.63      9.54 o 
   2  11   2       14.98       17.60      4.46 o 
   3  11   2      121.93      138.26     16.03 o 
  -3  12   2        0.08       -5.38      5.38 o 
  -2  12   2       52.57       41.58      7.41 o 
  -1  12   2       63.67       75.67      6.63 o 
   0  12   2      421.52      356.68     11.33 o 
   1  12   2      290.75      269.19      9.97 o 
   2  12   2      124.27      130.59      9.84 o 
   3  12   2        1.24       -0.65      7.84 o 
  -2  13   2        8.73       13.46      6.83 o 
  -1  13   2      184.12      179.56      9.12 o 
   0  13   2       56.44       59.31      6.53 o 
   1  13   2       50.47       45.68      6.02 o 
   2  13   2        1.98        6.33      6.30 o 
  -2  14   2       22.69       22.62      7.40 o 
  -1  14   2       31.02       23.85      5.94 o 
   0  14   2       13.80       16.24      5.37 o 
   1  14   2        8.68        2.79      5.06 o 
   2  14   2        7.56       11.94      8.95 o 
  -1  15   2       23.29       20.58      8.84 o 
   0  15   2        0.40        0.57      5.22 o 
   1  15   2      117.50      114.55      8.71 o 
  -5   1   3        4.31        8.37      5.83 o 
  -4   1   3       16.73       21.02      3.65 o 
  -3   1   3      357.47      362.29      8.42 o 
  -2   1   3     1835.67     1809.68     25.40 o 
  -1   1   3     2748.47     2918.46     37.85 o 
   0   1   3      313.93      314.86      3.88 o 
   1   1   3     2748.41     2736.67     25.17 o 
   2   1   3       33.27       24.86      1.96 o 
   3   1   3      840.24      868.62     12.98 o 
   4   1   3      274.93      264.86      8.34 o 
   5   1   3       14.09       16.58      5.98 o 
  -5   2   3        1.20        2.79      5.50 o 
  -4   2   3      178.58      202.32      7.81 o 
  -3   2   3       63.46       65.54      6.37 o 
  -2   2   3      523.82      615.55     12.84 o 
  -1   2   3    22772.22    22920.38    343.41 o 
   0   2   3      218.45      252.82      3.66 o 
   1   2   3     1354.13     1354.30     13.14 o 
   2   2   3     2081.34     2031.21     21.80 o 
   3   2   3      502.53      512.56     10.13 o 
   4   2   3        0.65        2.96      3.83 o 
   5   2   3        9.37        6.34      5.68 o 
  -5   3   3        5.81        8.38      5.85 o 
  -4   3   3      129.43      132.82      6.78 o 
  -3   3   3      182.32      186.91      5.44 o 
  -2   3   3      231.44      197.18      4.60 o 
  -1   3   3     2284.29     2307.66     25.11 o 
   0   3   3      238.32      238.27      3.65 o 
   1   3   3     2091.80     2121.99     23.34 o 
   2   3   3      108.31      137.08      3.15 o 
   3   3   3      213.11      203.75      5.59 o 
   4   3   3      162.31      161.91      7.09 o 
   5   3   3        3.36        6.67      5.63 o 
  -5   4   3       15.60       19.16      8.34 o 
  -4   4   3       24.57       21.95      4.58 o 
  -3   4   3       68.08       71.30      3.95 o 
  -2   4   3      438.27      481.70      6.72 o 
  -1   4   3      621.25      712.10      8.24 o 
   0   4   3      330.90      342.08      5.98 o 
   1   4   3      928.54      902.57      9.51 o 
   2   4   3       79.10       76.31      2.51 o 
   3   4   3       70.80       85.34      4.02 o 
   4   4   3       46.76       41.59      4.48 o 
   5   4   3        0.57        9.22      6.73 o 
  -4   5   3       22.28       20.78      5.71 o 
  -3   5   3      205.57      218.82      6.25 o 
  -2   5   3     3621.29     3640.90     34.85 o 
  -1   5   3       75.03       76.92      3.02 o 
   0   5   3      206.04      195.74      3.57 o 
   1   5   3      477.47      466.52      6.58 o 
   2   5   3      243.86      242.35      5.70 o 
   3   5   3      411.16      414.13      9.81 o 
   4   5   3      323.58      341.03     12.00 o 
  -4   6   3      298.98      309.65     13.87 o 
  -3   6   3       39.72       46.27      4.77 o 
  -2   6   3       29.52       30.16      3.66 o 
  -1   6   3     1550.80     1514.98     18.59 o 
   0   6   3       70.29       58.30      2.37 o 
   1   6   3        0.69        1.57      1.79 o 
   2   6   3     2958.41     2936.57     33.65 o 
   3   6   3       40.09       42.67      5.73 o 
   4   6   3       26.73       31.95      6.24 o 
  -4   7   3       25.67       22.34      6.14 o 
  -3   7   3       56.32       57.38      5.29 o 
  -2   7   3      459.75      491.45     12.08 o 
  -1   7   3        2.86       -2.25      2.25 o 
   0   7   3        1.03        5.54      1.66 o 
   1   7   3      161.50      177.13      5.02 o 
   2   7   3      144.09      144.21      6.49 o 
   3   7   3       31.50       35.05      5.82 o 
   4   7   3      207.01      201.01     12.80 o 
  -4   8   3       15.03       18.35      6.28 o 
  -3   8   3       13.24       12.86      4.37 o 
  -2   8   3       16.61       12.75      2.96 o 
  -1   8   3        4.90        5.09      2.68 o 
   0   8   3        2.49        3.56      1.65 o 
   1   8   3      958.26     1001.03     14.28 o 
   2   8   3      112.74      123.02      7.40 o 
   3   8   3       36.28       42.29      6.11 o 
   4   8   3       11.91       10.98      5.18 o 
  -4   9   3        0.36        2.06      5.96 o 
  -3   9   3       68.93       85.27      6.42 o 
  -2   9   3      712.87      637.61     11.38 o 
  -1   9   3       11.31       12.56      3.01 o 
   0   9   3      228.42      225.75      9.42 o 
   1   9   3       16.41       17.98      3.16 o 
   2   9   3      221.63      225.47      8.01 o 
   3   9   3      113.39      104.21      8.20 o 
   4   9   3       69.46       61.96      7.17 o 
  -3  10   3       33.88       45.57      5.96 o 
  -2  10   3       36.83       32.86      5.04 o 
  -1  10   3       54.57       65.25      4.32 o 
   0  10   3      935.04      846.59     16.86 o 
   1  10   3       15.44       13.61      3.21 o 
   2  10   3      605.40      597.23     13.30 o 
   3  10   3      139.87      135.39     12.36 o 
  -3  11   3       59.64       59.10     10.80 o 
  -2  11   3      188.34      166.32      7.76 o 
  -1  11   3        4.37        5.90      4.20 o 
   0  11   3      107.88      109.95      6.82 o 
   1  11   3       11.19        8.33      3.65 o 
   2  11   3      118.57      118.94      8.83 o 
   3  11   3      194.12      171.41     10.23 o 
  -3  12   3       20.55       22.59      6.75 o 
  -2  12   3       11.74        7.21      6.17 o 
  -1  12   3      148.18      135.45      7.76 o 
   0  12   3      333.01      301.86     18.12 o 
   1  12   3       72.54       79.82      6.62 o 
   2  12   3        0.20        8.76      7.99 o 
   3  12   3        2.28        5.01      6.15 o 
  -2  13   3       53.29       56.35      8.82 o 
  -1  13   3       19.81       25.21      5.64 o 
   0  13   3      220.60      186.79      9.14 o 
   1  13   3       21.91       20.84      5.28 o 
   2  13   3      103.71       87.74     12.20 o 
  -2  14   3       54.77       65.06      9.53 o 
  -1  14   3        0.02        0.46      5.06 o 
   0  14   3       82.30       97.58      7.84 o 
   1  14   3      101.98       82.67      7.45 o 
   2  14   3      131.20      126.18     14.13 o 
  -1  15   3       21.71       17.67      6.50 o 
   0  15   3       50.03       55.23      8.50 o 
   1  15   3       29.55       33.10      6.52 o 
  -5   0   4       18.72       28.51      9.12 o 
  -4   0   4      218.57      208.59     12.88 o 
  -3   0   4      309.54      339.04     13.39 o 
  -2   0   4     1824.14     1938.26     38.32 o 
  -1   0   4    24001.04    23010.01    408.57 o 
   1   0   4      745.74      706.76      9.44 o 
   2   0   4        1.50        0.44      1.89 o 
   3   0   4       57.57       57.84      4.73 o 
   4   0   4      158.98      148.80     16.52 o 
   5   0   4       23.75        7.71     20.38 o 
  -5   1   4      180.37      172.19      9.80 o 
  -4   1   4       23.42       19.94      3.83 o 
  -3   1   4      574.13      577.16     15.63 o 
  -2   1   4     1463.42     1536.90     23.42 o 
  -1   1   4     2632.40     2519.91     33.09 o 
   0   1   4     6697.97     6712.04     63.53 o 
   1   1   4     2897.48     2899.72     26.66 o 
   2   1   4      183.49      159.60      3.56 o 
   3   1   4       36.27       43.35      5.37 o 
   4   1   4        2.31        1.99      3.73 o 
   5   1   4        6.37        2.79      5.42 o 
  -5   2   4       20.51       10.92      5.89 o 
  -4   2   4       38.72       35.67      4.08 o 
  -3   2   4      202.54      206.34      9.80 o 
  -2   2   4        2.65       -0.18      4.16 o 
  -1   2   4      747.66      794.56     12.02 o 
   0   2   4     2065.49     2071.89     19.19 o 
   1   2   4      219.86      202.01      3.07 o 
   2   2   4      262.29      267.91      9.53 o 
   3   2   4       52.22       59.00      3.63 o 
   4   2   4       51.57       44.95      4.95 o 
   5   2   4        3.09        5.56      5.45 o 
  -5   3   4        8.25        5.95      5.64 o 
  -4   3   4       49.23       44.10      4.70 o 
  -3   3   4       45.90       43.27      3.80 o 
  -2   3   4      575.91      612.91     17.72 o 
  -1   3   4      414.16      431.21      6.37 o 
   0   3   4    12485.26    12967.01    121.91 o 
   1   3   4     1963.09     1967.44     18.69 o 
   2   3   4       44.10       44.33      2.31 o 
   3   3   4      201.94      204.18      5.60 o 
   4   3   4       15.40       18.74      4.42 o 
   5   3   4        6.32        7.78      5.70 o 
  -5   4   4       47.07       30.25      7.11 o 
  -4   4   4      833.29      851.08     16.24 o 
  -3   4   4       60.11       57.55      4.11 o 
  -2   4   4      220.86      234.66      5.41 o 
  -1   4   4     4484.28     4603.44     44.85 o 
   0   4   4      727.41      669.72      8.42 o 
   1   4   4      340.33      326.48      4.88 o 
   2   4   4      780.89      806.67      9.38 o 
   3   4   4       67.63       75.00      3.95 o 
   4   4   4        7.73        3.55      3.88 o 
   5   4   4       22.77       12.79     12.25 o 
  -4   5   4        5.01        4.78      5.05 o 
  -3   5   4       73.22       75.04      4.04 o 
  -2   5   4        3.72        4.37      1.68 o 
  -1   5   4        3.09       10.84      2.14 o 
   0   5   4     1490.67     1513.17     15.12 o 
   1   5   4      694.99      717.20      9.06 o 
   2   5   4      727.02      730.50      9.60 o 
   3   5   4       65.07       75.45      4.22 o 
   4   5   4      141.76      141.08      8.46 o 
  -4   6   4      129.92      117.90      9.98 o 
  -3   6   4      160.33      156.97      8.74 o 
  -2   6   4      261.70      276.43      7.43 o 
  -1   6   4        0.25        0.35      2.07 o 
   0   6   4     1136.85     1233.93     18.49 o 
   1   6   4       83.58       99.16      3.72 o 
   2   6   4       12.00        9.38      2.54 o 
   3   6   4      288.03      307.87     15.64 o 
   4   6   4       11.25       11.50      5.40 o 
  -4   7   4       55.28       45.32      6.65 o 
  -3   7   4      135.03      136.69      7.00 o 
  -2   7   4       18.62       26.53      3.00 o 
  -1   7   4      103.26      107.78      4.22 o 
   0   7   4     2211.91     2213.76     21.82 o 
   1   7   4      950.67      934.04     13.12 o 
   2   7   4      110.14      113.12      7.68 o 
   3   7   4        3.34        3.94      4.81 o 
   4   7   4        3.28        0.22      7.27 o 
  -4   8   4       97.93      112.73      8.90 o 
  -3   8   4       66.52       76.11      5.91 o 
  -2   8   4       58.29       53.18      4.11 o 
  -1   8   4      675.20      702.72     14.76 o 
   0   8   4      560.41      563.31      7.87 o 
   1   8   4      654.21      652.11     10.69 o 
   2   8   4      650.81      656.48     14.50 o 
   3   8   4       26.16       32.56      5.95 o 
   4   8   4       11.72       18.57      5.60 o 
  -4   9   4       84.19       85.82      8.59 o 
  -3   9   4       31.04       47.36      5.68 o 
  -2   9   4       13.36       20.75      3.49 o 
  -1   9   4       33.21       34.50      3.43 o 
   0   9   4       27.72       35.23      5.43 o 
   1   9   4      283.69      280.91     10.03 o 
   2   9   4       76.58       80.76      5.58 o 
   3   9   4       96.22      104.46      8.23 o 
   4   9   4       32.47       28.04      6.14 o 
  -3  10   4       98.30      105.36      7.24 o 
  -2  10   4      180.83      167.34      6.35 o 
  -1  10   4       79.99       79.48      4.53 o 
   0  10   4       92.32      100.78      6.16 o 
   1  10   4      117.49      113.35      6.45 o 
   2  10   4        0.26       -1.13      5.49 o 
   3  10   4       99.36       99.81      8.45 o 
  -3  11   4       12.95       16.35      6.14 o 
  -2  11   4        5.13        1.06      4.04 o 
  -1  11   4       82.04       82.27      6.26 o 
   0  11   4      278.84      272.44      9.61 o 
   1  11   4      103.23      104.54      5.62 o 
   2  11   4        1.22       -3.38      3.91 o 
   3  11   4       37.31       23.16      6.79 o 
  -3  12   4        4.33        1.88      5.79 o 
  -2  12   4      210.21      216.89     19.14 o 
  -1  12   4       72.64       74.03      6.47 o 
   0  12   4      167.70      160.53      8.26 o 
   1  12   4      521.36      526.25     13.78 o 
   2  12   4       31.11       29.66      9.00 o 
   3  12   4       44.79       50.38      7.80 o 
  -2  13   4      112.56      137.70     10.94 o 
  -1  13   4       59.29       46.57      6.39 o 
   0  13   4        1.41        0.48      4.58 o 
   1  13   4       76.47       70.64     11.11 o 
   2  13   4       57.71       53.89     10.77 o 
  -2  14   4      134.40      152.31     11.82 o 
  -1  14   4       10.50       14.30      5.56 o 
   0  14   4        0.05        1.50      5.05 o 
   1  14   4        1.65       -1.75      4.65 o 
   2  14   4       82.58       72.11     12.17 o 
  -1  15   4        2.31        9.24      5.94 o 
   0  15   4       10.74        9.19      5.77 o 
   1  15   4        3.48        8.52     11.19 o 
  -5   1   5       60.55       64.54      7.74 o 
  -4   1   5        8.84        9.34      3.58 o 
  -3   1   5      690.98      678.48     13.66 o 
  -2   1   5     1833.30     1851.05     26.61 o 
  -1   1   5     4106.88     4188.29     53.91 o 
   0   1   5      587.40      574.74      8.74 o 
   1   1   5      161.43      177.90      4.61 o 
   2   1   5       88.80      107.10      2.81 o 
   3   1   5      423.65      409.95      7.21 o 
   4   1   5      116.60      121.59      7.57 o 
   5   1   5        0.04       -0.80      5.18 o 
  -5   2   5        3.29        1.50      4.62 o 
  -4   2   5      273.03      268.21     10.31 o 
  -3   2   5       50.28       52.51      4.62 o 
  -2   2   5     1178.50     1097.61     16.41 o 
  -1   2   5     4926.44     4676.89     53.58 o 
   0   2   5      209.98      213.83      4.33 o 
   1   2   5      214.38      221.07      3.54 o 
   2   2   5     2769.42     2861.27     29.61 o 
   3   2   5      255.91      238.30      5.94 o 
   4   2   5       32.51       31.47      5.40 o 
   5   2   5      203.05      210.08     10.65 o 
  -5   3   5      173.86      181.24      8.94 o 
  -4   3   5       69.22       76.22      5.38 o 
  -3   3   5      396.76      408.25     10.43 o 
  -2   3   5     1819.28     1848.20     34.40 o 
  -1   3   5      840.33      845.19     11.70 o 
   0   3   5       31.59       31.16      1.86 o 
   1   3   5       80.33       91.63      2.32 o 
   2   3   5      748.37      765.17     10.19 o 
   3   3   5      186.10      186.81      6.58 o 
   4   3   5      187.37      195.43      7.77 o 
   5   3   5       32.87       34.34      6.77 o 
  -5   4   5       36.30       28.40      6.30 o 
  -4   4   5      132.65      137.40      6.38 o 
  -3   4   5       47.19       47.75      3.86 o 
  -2   4   5        3.84        6.26      1.96 o 
  -1   4   5      476.75      527.29      7.77 o 
   0   4   5        8.98       11.87      1.87 o 
   1   4   5        8.82       15.22      1.91 o 
   2   4   5      104.84      106.01      3.65 o 
   3   4   5       27.57       34.68      3.29 o 
   4   4   5        4.83        2.35      3.88 o 
  -4   5   5       64.89       56.39      5.42 o 
  -3   5   5      640.35      629.27     12.23 o 
  -2   5   5      202.38      186.90      4.60 o 
  -1   5   5     1066.11     1133.86     13.33 o 
   0   5   5      411.06      410.45      7.10 o 
   1   5   5      270.60      286.02      5.54 o 
   2   5   5      120.44      116.16      2.98 o 
   3   5   5      917.81      907.53     12.95 o 
   4   5   5        6.54        6.82      6.02 o 
  -4   6   5      317.71      329.64     14.71 o 
  -3   6   5       12.88        9.22      4.57 o 
  -2   6   5     1426.03     1399.72     18.36 o 
  -1   6   5      442.84      387.09      6.69 o 
   0   6   5      340.91      384.84      6.82 o 
   1   6   5      454.24      431.81     10.36 o 
   2   6   5      333.49      321.82      6.54 o 
   3   6   5       32.14       37.62      5.01 o 
   4   6   5       11.59       20.04      5.75 o 
  -4   7   5        6.61       -2.30      5.08 o 
  -3   7   5      187.21      193.64      8.01 o 
  -2   7   5      199.62      204.66      5.83 o 
  -1   7   5      179.55      186.74      5.25 o 
   0   7   5       19.43       20.90      2.14 o 
   1   7   5       44.35       51.23      3.33 o 
   2   7   5      426.43      433.29      8.11 o 
   3   7   5      250.21      273.83      9.62 o 
   4   7   5       16.69       10.47      5.68 o 
  -4   8   5       44.57       38.76      8.96 o 
  -3   8   5      105.26      108.64      6.75 o 
  -2   8   5       80.51       89.79      5.92 o 
  -1   8   5       96.73       95.53      4.27 o 
   0   8   5      152.96      175.17      4.07 o 
   1   8   5      355.19      341.87      9.11 o 
   2   8   5      216.70      211.72      5.92 o 
   3   8   5       80.93       70.11      7.10 o 
   4   8   5       59.48       59.42      6.79 o 
  -4   9   5        2.23       -0.78      5.53 o 
  -3   9   5      248.73      236.41      9.11 o 
  -2   9   5       84.75       99.07      5.02 o 
  -1   9   5      111.87      135.30      5.11 o 
   0   9   5       38.53       32.45      3.54 o 
   1   9   5       98.80       93.50      4.85 o 
   2   9   5      266.17      275.90     11.84 o 
   3   9   5      486.56      494.46     14.87 o 
   4   9   5       53.02       73.81      7.51 o 
  -3  10   5       31.47       32.58      5.47 o 
  -2  10   5       55.57       62.00      4.64 o 
  -1  10   5      954.22      901.72     18.80 o 
   0  10   5      209.36      208.87     10.38 o 
   1  10   5       14.73       14.05      3.27 o 
   2  10   5       51.10       49.50      6.30 o 
   3  10   5       60.22       62.60      7.53 o 
  -3  11   5       43.00       35.11      5.97 o 
  -2  11   5        4.52        6.06      4.25 o 
  -1  11   5      423.56      372.78     11.19 o 
   0  11   5        4.91        5.19      4.13 o 
   1  11   5       22.42       15.58      3.94 o 
   2  11   5        6.41       13.32      5.18 o 
   3  11   5      159.59      172.63     10.69 o 
  -3  12   5        5.75        0.58      6.92 o 
  -2  12   5        7.87        6.37      6.29 o 
  -1  12   5        0.08        5.21      4.46 o 
   0  12   5      193.86      192.65      9.88 o 
   1  12   5       53.43       53.35      5.84 o 
   2  12   5       29.36       27.01      7.06 o 
   3  12   5       17.58       12.73      5.93 o 
  -2  13   5       30.07       39.07      7.99 o 
  -1  13   5       15.24       11.88      5.21 o 
   0  13   5        1.19        5.84      8.27 o 
   1  13   5        8.84        4.49      4.82 o 
   2  13   5        0.80       -2.51      7.77 o 
  -2  14   5        3.42       13.10      7.80 o 
  -1  14   5      186.97      184.88      9.81 o 
   0  14   5       55.39       67.37      7.34 o 
   1  14   5        4.13       10.12      5.31 o 
   2  14   5        2.01       -7.45      8.47 o 
   0  15   5        2.22        2.65      5.31 o 
  -5   0   6      397.42      407.62     15.61 o 
  -4   0   6      149.63      176.69     12.06 o 
  -3   0   6       11.50        2.13      7.19 o 
  -2   0   6      918.35      961.30     21.65 o 
  -1   0   6     2649.42     2561.99     57.67 o 
   0   0   6     1413.11     1334.78     20.96 o 
   1   0   6     4330.21     4332.78     55.18 o 
   2   0   6     3021.23     2863.52     34.27 o 
   3   0   6      247.14      257.06      8.67 o 
   4   0   6        0.35       -1.29      5.88 o 
   5   0   6      322.86      349.24     18.85 o 
  -5   1   6        0.06       -4.63      4.63 o 
  -4   1   6      107.66      126.77      6.30 o 
  -3   1   6       88.01       76.58      6.44 o 
  -2   1   6        4.66        4.13      2.50 o 
  -1   1   6     1392.66     1451.90     20.30 o 
   0   1   6      523.44      494.43     13.00 o 
   1   1   6     1638.01     1559.85     15.25 o 
   2   1   6      118.85      110.65      2.72 o 
   3   1   6       84.83       90.39      4.27 o 
   4   1   6        1.97        4.31      4.51 o 
   5   1   6       12.42       13.64      5.92 o 
  -5   2   6        2.72        6.02      4.91 o 
  -4   2   6        4.86        4.51      4.16 o 
  -3   2   6      228.47      232.65     10.19 o 
  -2   2   6      658.16      679.55     14.64 o 
  -1   2   6     1025.04     1037.19     13.71 o 
   0   2   6      588.78      561.51      7.56 o 
   1   2   6      466.03      482.76      5.99 o 
   2   2   6      253.82      285.33      6.35 o 
   3   2   6       79.34       82.60      3.95 o 
   4   2   6        3.74        2.28      5.08 o 
   5   2   6        3.13        1.85      5.51 o 
  -5   3   6      124.03      118.73      7.48 o 
  -4   3   6      355.59      372.74     17.02 o 
  -3   3   6      227.83      239.03      7.99 o 
  -2   3   6      167.92      161.22     12.19 o 
  -1   3   6      133.00      125.88      3.54 o 
   0   3   6      433.38      388.05      5.19 o 
   1   3   6     1857.22     1866.56     19.36 o 
   2   3   6     1400.81     1480.31     17.01 o 
   3   3   6       44.39       44.83      3.48 o 
   4   3   6       11.19       10.99      4.22 o 
   5   3   6       23.03       23.26      6.33 o 
  -5   4   6      191.83      225.01     10.92 o 
  -4   4   6       60.26       81.12      8.22 o 
  -3   4   6      622.15      607.97     11.88 o 
  -2   4   6      385.59      400.84      8.05 o 
  -1   4   6     1807.88     1883.73     23.64 o 
   0   4   6       57.11       62.52      2.41 o 
   1   4   6     3067.68     3099.85     29.16 o 
   2   4   6     3330.69     3326.55     31.99 o 
   3   4   6        7.55        8.28      2.83 o 
   4   4   6       34.26       33.73      4.76 o 
  -4   5   6      117.24      123.93      6.67 o 
  -3   5   6       59.98       62.25      4.27 o 
  -2   5   6       38.39       31.05      3.93 o 
  -1   5   6     1300.60     1358.96     16.73 o 
   0   5   6     1356.55     1353.97     14.10 o 
   1   5   6      950.86      964.44     11.41 o 
   2   5   6       42.76       47.30      3.39 o 
   3   5   6      119.08      124.83      4.80 o 
   4   5   6       48.89       56.24     11.44 o 
  -4   6   6        0.07       -0.05      6.24 o 
  -3   6   6        4.07        9.63      3.16 o 
  -2   6   6       16.00       25.10      2.96 o 
  -1   6   6      451.62      425.33      7.06 o 
   0   6   6      125.69      132.91      7.12 o 
   1   6   6      483.99      516.48      8.54 o 
   2   6   6        1.34        1.40      2.26 o 
   3   6   6       17.81       22.49      4.50 o 
   4   6   6       21.64       21.57      6.92 o 
  -4   7   6       31.08       31.64      8.07 o 
  -3   7   6       80.57       73.13      5.86 o 
  -2   7   6       22.22       24.02      3.56 o 
  -1   7   6        2.84        3.63      2.08 o 
   0   7   6      368.57      354.63      5.54 o 
   1   7   6      720.48      712.08     11.89 o 
   2   7   6      868.47      845.30     12.69 o 
   3   7   6       32.58       38.74      5.28 o 
   4   7   6       55.61       67.01      7.48 o 
  -4   8   6       70.98       69.39      7.97 o 
  -3   8   6      139.81      116.98      6.93 o 
  -2   8   6      171.31      159.67      5.54 o 
  -1   8   6      192.25      200.29      5.82 o 
   0   8   6       18.22       22.69      2.06 o 
   1   8   6     1368.70     1357.58     18.07 o 
   2   8   6      103.56      105.58      6.59 o 
   3   8   6      145.42      151.18      7.90 o 
   4   8   6        0.30       -1.05      4.81 o 
  -4   9   6        0.44        1.93      5.96 o 
  -3   9   6       28.00       30.49      5.31 o 
  -2   9   6      153.63      164.65      7.63 o 
  -1   9   6      544.50      533.22      9.88 o 
   0   9   6      645.42      650.19     11.93 o 
   1   9   6      160.43      160.65      5.61 o 
   2   9   6      188.18      177.08      7.09 o 
   3   9   6      101.94       92.81      7.11 o 
   4   9   6        4.63        4.03      5.33 o 
  -3  10   6        3.60       -0.61      4.42 o 
  -2  10   6        0.44        3.34      3.81 o 
  -1  10   6      195.34      186.99      6.86 o 
   0  10   6        3.69        1.56      3.68 o 
   1  10   6       12.82        4.57      3.01 o 
   2  10   6      197.03      192.11     12.57 o 
   3  10   6      166.49      184.27      9.32 o 
  -3  11   6        5.28        1.01      5.87 o 
  -2  11   6        0.02       -0.81      3.27 o 
  -1  11   6        0.12       -0.55      4.54 o 
   0  11   6      309.60      301.04     11.15 o 
   1  11   6      236.84      232.87     10.74 o 
   2  11   6      302.03      295.79     12.07 o 
   3  11   6        7.23        3.74      5.32 o 
  -3  12   6      122.61      127.92     10.39 o 
  -2  12   6       54.84       40.57      7.38 o 
  -1  12   6       40.81       24.94      6.66 o 
   0  12   6       86.02       88.57      6.97 o 
   1  12   6       30.55       32.03      6.31 o 
   2  12   6      132.80      127.16     16.74 o 
   3  12   6        0.02       -5.12      5.12 o 
  -2  13   6       92.82       97.50     19.84 o 
  -1  13   6      108.21      110.82     10.57 o 
   0  13   6      203.74      183.70     12.23 o 
   1  13   6        4.29       -2.62      4.46 o 
   2  13   6      112.36      138.64     31.83 o 
  -2  14   6        1.97       -6.40      6.40 o 
  -1  14   6       12.03        8.97      5.49 o 
   0  14   6       18.14        8.21      5.53 o 
   1  14   6        2.17        0.13      5.10 o 
   0  15   6       57.95       48.94      7.19 o 
  -5   1   7       17.85       11.72      5.74 o 
  -4   1   7       43.76       36.06      5.56 o 
  -3   1   7      143.37      164.28     10.78 o 
  -2   1   7      210.37      209.49      5.87 o 
  -1   1   7      641.23      600.62     10.03 o 
   0   1   7     1423.70     1376.48     14.45 o 
   1   1   7     1384.66     1395.20     13.99 o 
   2   1   7      450.10      476.63      7.05 o 
   3   1   7      475.97      479.72      9.71 o 
   4   1   7       47.38       51.23      5.98 o 
   5   1   7       20.13       24.32      6.32 o 
  -5   2   7       62.15       63.82      9.26 o 
  -4   2   7        3.78        3.52      4.84 o 
  -3   2   7       72.65       80.07      6.75 o 
  -2   2   7    11420.14    11435.63    144.77 o 
  -1   2   7     1047.54      944.75     12.90 o 
   0   2   7        0.16        0.45      1.59 o 
   1   2   7       29.43       30.46      1.94 o 
   2   2   7       31.00       20.63      2.36 o 
   3   2   7        4.07        0.87      2.53 o 
   4   2   7      589.17      619.50     13.26 o 
   5   2   7      168.69      178.62     11.11 o 
  -5   3   7        0.29        1.36      4.58 o 
  -4   3   7       36.53       37.53      4.50 o 
  -3   3   7      269.79      269.91      9.58 o 
  -2   3   7       50.81       57.72      7.18 o 
  -1   3   7      480.86      453.54      7.58 o 
   0   3   7     1348.94     1383.49     13.94 o 
   1   3   7        1.94        5.39      1.56 o 
   2   3   7      701.83      712.24      9.87 o 
   3   3   7      518.90      497.10      8.77 o 
   4   3   7        1.70        3.22      3.98 o 
   5   3   7       23.66       25.12      6.55 o 
  -4   4   7        0.11       -1.10      3.52 o 
  -3   4   7      143.99      155.01      6.21 o 
  -2   4   7       67.13       90.79      4.63 o 
  -1   4   7      189.34      199.60      4.40 o 
   0   4   7       73.48       81.81      2.69 o 
   1   4   7      814.26      866.18      9.85 o 
   2   4   7      512.60      539.88      8.33 o 
   3   4   7      618.62      633.32     11.11 o 
   4   4   7        4.78        2.98      4.09 o 
  -4   5   7       80.45       83.27      7.93 o 
  -3   5   7       55.05       63.18      4.35 o 
  -2   5   7      192.62      173.20      5.57 o 
  -1   5   7      265.15      227.85      5.34 o 
   0   5   7     1132.80     1170.60     12.64 o 
   1   5   7      969.15      996.67     11.19 o 
   2   5   7       33.02       48.24      2.55 o 
   3   5   7      207.39      209.03      5.98 o 
   4   5   7      110.11       99.75      9.17 o 
  -4   6   7       18.85       11.08      6.67 o 
  -3   6   7       53.19       54.37      4.30 o 
  -2   6   7     1591.21     1566.71     18.91 o 
  -1   6   7      584.94      544.57      8.33 o 
   0   6   7       36.81       51.39      2.77 o 
   1   6   7        0.08        0.67      2.19 o 
   2   6   7      459.15      465.28      9.19 o 
   3   6   7      232.51      255.15      8.91 o 
   4   6   7      216.41      235.33     12.93 o 
  -4   7   7       86.34       81.52      8.07 o 
  -3   7   7      102.39      103.72      6.58 o 
  -2   7   7        2.14        1.34      2.52 o 
  -1   7   7       27.01       24.76      2.49 o 
   0   7   7      556.55      546.03      8.43 o 
   1   7   7     1387.62     1364.85     17.89 o 
   2   7   7      181.78      174.80      5.29 o 
   3   7   7      102.72      102.42      6.65 o 
   4   7   7       26.82       43.13     10.30 o 
  -4   8   7        5.85        1.63      5.68 o 
  -3   8   7       31.33       33.40      5.05 o 
  -2   8   7      118.69      115.37      5.00 o 
  -1   8   7       89.17       85.02      5.09 o 
   0   8   7      115.74      130.19      3.55 o 
   1   8   7      620.78      627.61     10.65 o 
   2   8   7      457.53      462.71     12.18 o 
   3   8   7      132.59      124.50      7.36 o 
   4   8   7       27.84       27.30      6.53 o 
  -4   9   7       24.79       30.32      7.04 o 
  -3   9   7       34.07       28.86      5.24 o 
  -2   9   7      318.61      305.85      9.13 o 
  -1   9   7      344.66      321.53      7.54 o 
   0   9   7     1227.08     1200.05     18.30 o 
   1   9   7     1029.82     1015.81     15.08 o 
   2   9   7       69.92       68.29      5.02 o 
   3   9   7      300.87      296.55     10.71 o 
   4   9   7        1.36        1.29      5.29 o 
  -3  10   7        0.40       -2.13      4.45 o 
  -2  10   7      254.42      274.41      7.90 o 
  -1  10   7      205.07      198.94      6.97 o 
   0  10   7       48.14       54.26      4.41 o 
   1  10   7       74.66       76.25      4.57 o 
   2  10   7      446.30      458.59     15.03 o 
   3  10   7       99.28       93.15      7.54 o 
  -3  11   7        6.11       -0.85      4.71 o 
  -2  11   7       23.20       20.59      4.02 o 
  -1  11   7        8.98        6.67      4.45 o 
   0  11   7      561.75      550.93     17.12 o 
   1  11   7      178.73      179.14      9.02 o 
   2  11   7       26.67       38.22      6.13 o 
   3  11   7      275.02      281.57     14.09 o 
  -3  12   7       31.73       46.54      7.92 o 
  -2  12   7       54.84       54.04      8.04 o 
  -1  12   7        9.65        2.60      5.58 o 
   0  12   7      125.02      125.88      7.63 o 
   1  12   7       42.52       48.98      5.82 o 
   2  12   7       26.75       33.66      7.31 o 
   3  12   7        4.13        3.76      6.90 o 
  -2  13   7        1.44        8.29      7.04 o 
  -1  13   7       15.57       11.65      5.18 o 
   0  13   7      186.87      205.80     11.77 o 
   1  13   7       27.13       27.82      5.57 o 
   2  13   7       90.17       95.35     10.35 o 
  -1  14   7       23.56       35.35      6.71 o 
   0  14   7       15.01       14.18      5.77 o 
   1  14   7        0.25       -4.62      4.62 o 
   0  15   7      131.64      120.79      8.88 o 
  -5   0   8      137.19      157.76     11.03 o 
  -4   0   8       72.63       71.39      9.18 o 
  -3   0   8      131.03      112.69     11.46 o 
  -2   0   8      412.93      372.64     11.57 o 
  -1   0   8      604.42      625.99     14.97 o 
   0   0   8     2993.30     2997.75     78.85 o 
   1   0   8     4498.62     4545.45     58.20 o 
   2   0   8      250.44      236.05      6.80 o 
   3   0   8        7.06        8.19      5.50 o 
   4   0   8       51.08       52.82      8.64 o 
   5   0   8       55.92       41.09     16.25 o 
  -5   1   8       14.89       14.15      4.79 o 
  -4   1   8       87.46       88.86      6.86 o 
  -3   1   8      134.78      159.60     11.43 o 
  -2   1   8       27.35       30.00      3.73 o 
  -1   1   8      436.40      419.25      8.33 o 
   0   1   8     4932.38     4827.46     46.60 o 
   1   1   8      132.75      123.85      3.02 o 
   2   1   8      251.63      248.80      4.59 o 
   3   1   8      516.03      498.18      9.13 o 
   4   1   8        6.97        1.22      4.59 o 
   5   1   8       38.27       30.98      6.90 o 
  -5   2   8       15.88       13.15      5.17 o 
  -4   2   8       14.65        6.30      4.65 o 
  -3   2   8      195.14      199.77      8.36 o 
  -2   2   8        5.73       10.77      3.65 o 
  -1   2   8       39.36       39.18      3.26 o 
   0   2   8      255.86      230.95      4.56 o 
   1   2   8     1326.22     1394.00     14.24 o 
   2   2   8      199.00      232.59      5.09 o 
   3   2   8       23.50       20.35      2.95 o 
   4   2   8      196.73      220.47      8.18 o 
   5   2   8       89.82       88.80      8.30 o 
  -5   3   8       20.67       18.12      4.74 o 
  -4   3   8        0.63       -1.47      6.11 o 
  -3   3   8      985.44      955.15     20.18 o 
  -2   3   8     1208.92     1277.37     26.56 o 
  -1   3   8      848.76      799.99     11.64 o 
   0   3   8     8428.20     8688.62     89.55 o 
   1   3   8        7.40        6.80      1.42 o 
   2   3   8      627.00      625.89     11.12 o 
   3   3   8        6.15        2.70      2.74 o 
   4   3   8        0.00        2.88      3.90 o 
  -4   4   8      145.09      146.29      6.57 o 
  -3   4   8      532.97      529.09     12.32 o 
  -2   4   8       11.40        4.43      2.86 o 
  -1   4   8       56.57       86.84      3.26 o 
   0   4   8      568.72      543.68      7.04 o 
   1   4   8     5680.19     5882.02     53.44 o 
   2   4   8      184.37      156.38      5.00 o 
   3   4   8       10.28        7.74      2.89 o 
   4   4   8       69.27       71.80      5.76 o 
  -4   5   8       22.60       29.29      4.53 o 
  -3   5   8      666.17      654.12     24.28 o 
  -2   5   8        3.93        1.01      2.66 o 
  -1   5   8      340.76      341.69      5.68 o 
   0   5   8      998.41     1031.78     11.57 o 
   1   5   8       12.60       20.06      2.05 o 
   2   5   8     1076.61     1068.78     20.83 o 
   3   5   8        5.73        8.57      3.88 o 
   4   5   8       11.77        8.54      6.26 o 
  -4   6   8        1.92        0.73      6.32 o 
  -3   6   8      121.64      123.71      7.50 o 
  -2   6   8       33.21       36.43      3.76 o 
  -1   6   8       94.30      109.55      4.09 o 
   0   6   8        0.78        3.13      1.75 o 
   1   6   8      609.79      601.67      8.97 o 
   2   6   8      203.44      204.41      6.02 o 
   3   6   8      304.81      292.73      7.95 o 
   4   6   8       40.57       47.12      7.97 o 
  -4   7   8        9.29       11.11      5.69 o 
  -3   7   8      261.61      266.09      7.13 o 
  -2   7   8       68.61       67.40      4.72 o 
  -1   7   8       25.05       19.17      2.65 o 
   0   7   8     2262.15     2356.73     23.79 o 
   1   7   8      462.11      482.18      8.16 o 
   2   7   8       43.85       44.10      3.76 o 
   3   7   8      122.67      119.61      7.03 o 
   4   7   8       27.73       28.44      7.43 o 
  -4   8   8       63.57       59.72      7.50 o 
  -3   8   8      189.39      209.42      8.64 o 
  -2   8   8       65.72       68.42      4.70 o 
  -1   8   8        0.03       -0.71      2.29 o 
   0   8   8       49.53       49.17      2.68 o 
   1   8   8     1980.74     1947.32     24.24 o 
   2   8   8      534.60      543.94     10.51 o 
   3   8   8       63.79       61.44      6.30 o 
   4   8   8        5.96        8.38      6.92 o 
  -4   9   8       27.33       30.77      7.17 o 
  -3   9   8      237.40      233.55     12.22 o 
  -2   9   8      330.00      315.36      8.69 o 
  -1   9   8        2.07       10.57      3.08 o 
   0   9   8      188.00      183.80      6.77 o 
   1   9   8      569.53      555.60     10.35 o 
   2   9   8        9.17        8.95      3.39 o 
   3   9   8       16.07       18.60      5.38 o 
   4   9   8      214.79      243.08     10.94 o 
  -3  10   8        6.07        7.28      4.97 o 
  -2  10   8       66.51       59.32      5.46 o 
  -1  10   8      248.96      228.17      8.80 o 
   0  10   8        0.01        2.37      3.19 o 
   1  10   8      251.09      244.40      7.13 o 
   2  10   8      556.34      521.98     13.18 o 
   3  10   8       30.30       29.10      5.85 o 
  -3  11   8       64.17       68.11      6.84 o 
  -2  11   8        1.33        0.87      3.99 o 
  -1  11   8        0.39        2.85      4.29 o 
   0  11   8      132.65      149.49      6.94 o 
   1  11   8        2.62        4.63      3.68 o 
   2  11   8      101.86       87.21      6.81 o 
   3  11   8       93.67       97.29      8.97 o 
  -3  12   8        4.49       -4.81      5.82 o 
  -2  12   8       25.55       14.33      7.36 o 
  -1  12   8        0.02        0.38      4.58 o 
   0  12   8       29.04       32.46      5.47 o 
   1  12   8      455.64      432.40     25.45 o 
   2  12   8        7.33        6.32      8.40 o 
   3  12   8      106.76      130.18     10.20 o 
  -2  13   8      322.37      297.12     14.96 o 
  -1  13   8        2.17        6.47      4.95 o 
   0  13   8        2.76       13.34      5.17 o 
   1  13   8        2.29       -0.01      4.35 o 
   2  13   8        4.50        6.45      7.21 o 
  -1  14   8      153.98      171.17      9.87 o 
   0  14   8       34.40       38.69      8.15 o 
   1  14   8       40.44       33.31      6.18 o 
   0  15   8      146.97      149.92     14.63 o 
  -5   1   9        0.76       -0.79      4.71 o 
  -4   1   9       18.60       16.57      8.49 o 
  -3   1   9     1591.33     1609.93     32.67 o 
  -2   1   9     1388.80     1394.77     21.08 o 
  -1   1   9     1011.18      909.80     14.31 o 
   0   1   9     1408.04     1319.23     14.35 o 
   1   1   9     1786.88     1798.47     18.98 o 
   2   1   9      133.29      129.29      3.45 o 
   3   1   9      295.90      268.94      8.84 o 
   4   1   9       28.21       40.08      5.77 o 
   5   1   9      156.89      183.27     10.39 o 
  -5   2   9        6.49        4.86      4.52 o 
  -4   2   9        0.92        5.00      7.46 o 
  -3   2   9      737.71      711.34     16.38 o 
  -2   2   9     1388.38     1345.25     20.43 o 
  -1   2   9       20.55       28.32      2.55 o 
   0   2   9     2195.22     2174.30     26.47 o 
   1   2   9      561.46      518.38      6.13 o 
   2   2   9      410.37      394.75      7.39 o 
   3   2   9       99.54      114.53      4.83 o 
   4   2   9     1288.00     1260.03     26.92 o 
  -5   3   9        0.84        0.03      3.96 o 
  -4   3   9      120.56      117.47      8.58 o 
  -3   3   9     1353.48     1371.15     26.42 o 
  -2   3   9     1925.83     1969.23     49.72 o 
  -1   3   9      377.31      349.91      6.71 o 
   0   3   9      593.04      542.18      8.07 o 
   1   3   9     2760.86     2931.95     26.09 o 
   2   3   9       10.31       21.01      2.53 o 
   3   3   9        4.01        1.27      2.72 o 
   4   3   9      172.55      172.96      7.64 o 
  -4   4   9        0.01       -3.82      3.82 o 
  -3   4   9      150.47      148.14      7.64 o 
  -2   4   9       12.43       10.61      3.59 o 
  -1   4   9      123.61      108.13      3.83 o 
   0   4   9      435.05      459.83      6.42 o 
   1   4   9        1.74        1.57      1.70 o 
   2   4   9      157.46      162.64      4.61 o 
   3   4   9      182.21      197.60      7.10 o 
   4   4   9      144.07      144.08      8.71 o 
  -4   5   9       30.58       31.48      4.57 o 
  -3   5   9      135.08      131.62      8.98 o 
  -2   5   9        9.80        9.86      2.91 o 
  -1   5   9     1855.93     1817.49     19.88 o 
   0   5   9      624.29      609.80      7.99 o 
   1   5   9        1.98        1.14      1.74 o 
   2   5   9       97.62      116.99      4.33 o 
   3   5   9     1105.29     1068.44     18.22 o 
   4   5   9       55.64       44.02      7.81 o 
  -4   6   9        5.40       -1.16      5.25 o 
  -3   6   9      220.08      228.87     12.05 o 
  -2   6   9      618.18      583.79     16.34 o 
  -1   6   9      354.14      363.35      7.19 o 
   0   6   9      162.23      174.69      3.90 o 
   1   6   9       56.87       58.00      3.16 o 
   2   6   9      240.97      247.43      5.79 o 
   3   6   9       55.07       63.05      4.56 o 
   4   6   9      127.40      137.81     17.69 o 
  -4   7   9        8.43       -0.77      5.87 o 
  -3   7   9       22.28       19.51      3.82 o 
  -2   7   9       63.17       67.06      3.98 o 
  -1   7   9      275.52      276.26      6.55 o 
   0   7   9      452.89      451.97      7.06 o 
   1   7   9      397.17      405.71      9.09 o 
   2   7   9      125.25      137.30      5.44 o 
   3   7   9      115.25      117.46      7.13 o 
   4   7   9       27.36       24.85      7.55 o 
  -4   8   9        5.04        2.28      6.81 o 
  -3   8   9      182.15      173.82      9.84 o 
  -2   8   9      131.64      133.78      6.62 o 
  -1   8   9       48.32       42.12      3.27 o 
   0   8   9      812.66      817.76     10.39 o 
   1   8   9       26.56       28.87      3.28 o 
   2   8   9      187.67      171.85      6.16 o 
   3   8   9       45.79       38.63      5.72 o 
   4   8   9       14.24        7.00      6.94 o 
  -4   9   9        5.24        3.74      6.02 o 
  -3   9   9      184.97      172.26      8.36 o 
  -2   9   9       52.56       58.17      4.58 o 
  -1   9   9     1474.34     1470.76     19.91 o 
   0   9   9      105.80      127.07      5.14 o 
   1   9   9       46.63       48.97      5.73 o 
   2   9   9      178.00      179.44      6.62 o 
   3   9   9      186.68      190.36     14.13 o 
   4   9   9       90.62       96.91      9.29 o 
  -3  10   9        0.96       10.94      5.09 o 
  -2  10   9      328.03      331.30     10.54 o 
  -1  10   9      974.44      955.70     18.93 o 
   0  10   9      228.55      226.35      6.86 o 
   1  10   9       23.84       19.30      3.33 o 
   2  10   9       19.34       20.50      4.04 o 
   3  10   9      142.45      167.60      9.06 o 
  -3  11   9       21.96       22.61      5.76 o 
  -2  11   9        4.51        8.04      4.36 o 
  -1  11   9      674.61      624.83     15.14 o 
   0  11   9       90.92       85.75      5.84 o 
   1  11   9      103.45       98.86      6.14 o 
   2  11   9      122.70      127.58      8.93 o 
   3  11   9        9.30       16.19      5.80 o 
  -3  12   9        0.10       -4.60      5.47 o 
  -2  12   9      102.08      114.84     10.24 o 
  -1  12   9      331.89      324.87     11.34 o 
   0  12   9        9.48       17.77      5.18 o 
   1  12   9        1.93        1.34      4.05 o 
   2  12   9       17.90       21.86      6.12 o 
  -2  13   9        0.62        5.65      9.72 o 
  -1  13   9       96.72      106.42      7.96 o 
   0  13   9        1.57        3.52      4.86 o 
   1  13   9       17.13       25.86      5.18 o 
   2  13   9      143.11      149.66     20.46 o 
  -1  14   9      117.43      123.19      8.83 o 
   0  14   9       13.71       16.28      5.68 o 
   1  14   9        0.24        5.06      5.15 o 
  -5   0  10      194.73      188.51     14.53 o 
  -4   0  10       54.88       65.00     12.52 o 
  -3   0  10      510.13      513.08     23.71 o 
  -2   0  10      288.94      282.24     10.23 o 
  -1   0  10      711.43      713.81     18.11 o 
   0   0  10      799.51      823.70     18.65 o 
   1   0  10     1774.14     1609.05     41.18 o 
   2   0  10     1099.52     1117.86     17.09 o 
   3   0  10       88.49       93.77      8.42 o 
   4   0  10      135.15      140.59     11.80 o 
  -5   1  10       10.19       11.43      8.23 o 
  -4   1  10       91.22       97.25      8.06 o 
  -3   1  10      124.15      129.12      8.76 o 
  -2   1  10     1036.32     1055.75     17.06 o 
  -1   1  10      387.92      439.52     11.31 o 
   0   1  10      293.38      253.40      4.99 o 
   1   1  10      201.00      164.33      3.89 o 
   2   1  10     4581.56     4547.09     45.27 o 
   3   1  10        0.37        1.63      3.81 o 
   4   1  10       45.31       47.85      6.09 o 
  -5   2  10       26.70       25.94      5.21 o 
  -4   2  10        5.96        2.82      8.01 o 
  -3   2  10       13.20       18.97      4.49 o 
  -2   2  10      172.60      178.59      5.68 o 
  -1   2  10        7.14        2.74      2.30 o 
   0   2  10     1008.01     1083.38     14.77 o 
   1   2  10     1264.91     1376.44     13.31 o 
   2   2  10      512.10      560.78      8.50 o 
   3   2  10      138.39      138.22      7.34 o 
   4   2  10      268.51      262.64     15.61 o 
  -5   3  10       26.15       45.97      7.56 o 
  -4   3  10      832.93      818.54     20.89 o 
  -3   3  10       12.63       18.44      4.53 o 
  -2   3  10       92.43       90.75      5.59 o 
  -1   3  10      287.98      300.29      6.39 o 
   0   3  10      314.59      285.19      5.15 o 
   1   3  10     2131.38     2380.13     21.69 o 
   2   3  10     1606.61     1480.72     19.31 o 
   3   3  10      147.65      147.30      5.08 o 
   4   3  10        8.44        7.52      4.22 o 
  -4   4  10        0.84       -2.20      4.38 o 
  -3   4  10      431.40      427.18     12.65 o 
  -2   4  10      278.90      250.39      7.48 o 
  -1   4  10      114.11      115.27      4.13 o 
   0   4  10      180.95      155.90      3.76 o 
   1   4  10     5582.28     5707.89     49.12 o 
   2   4  10       34.89       36.21      2.94 o 
   3   4  10      754.29      792.61     12.06 o 
   4   4  10       92.83       93.92      6.39 o 
  -4   5  10      372.14      350.79     10.67 o 
  -3   5  10       59.65       55.81      5.13 o 
  -2   5  10      170.56      159.21      5.78 o 
  -1   5  10      182.41      199.95      5.56 o 
   0   5  10       17.40       18.00      2.62 o 
   1   5  10      931.79      959.22     12.68 o 
   2   5  10       55.56       62.18      3.43 o 
   3   5  10       47.20       52.00      3.90 o 
   4   5  10       34.17       40.53      8.80 o 
  -4   6  10        7.18        1.29      5.45 o 
  -3   6  10        9.46       15.59      3.86 o 
  -2   6  10      569.37      568.28     11.25 o 
  -1   6  10      102.13      101.88      4.29 o 
   0   6  10      139.91      136.66      3.85 o 
   1   6  10       58.89       61.73      3.22 o 
   2   6  10      873.28      829.17     11.80 o 
   3   6  10       61.16       54.41      4.62 o 
   4   6  10        3.83        8.53      6.52 o 
  -4   7  10      152.64      184.10     10.47 o 
  -3   7  10       63.11       57.07      4.67 o 
  -2   7  10        3.10        5.69      3.06 o 
  -1   7  10       46.30       47.56      3.57 o 
   0   7  10       60.94       56.93      3.05 o 
   1   7  10      649.22      648.62     10.98 o 
   2   7  10     4103.91     4072.53     46.83 o 
   3   7  10        4.24        4.03      4.29 o 
   4   7  10       13.02       17.73      7.23 o 
  -4   8  10        0.00       -2.56      5.66 o 
  -3   8  10       62.23       76.41      5.82 o 
  -2   8  10      122.66      112.74      4.96 o 
  -1   8  10       28.01       38.04      3.34 o 
   0   8  10     1663.68     1656.72     19.60 o 
   1   8  10      996.93     1005.91     13.91 o 
   2   8  10      291.58      284.44      8.42 o 
   3   8  10       11.47        4.90      5.53 o 
   4   8  10       22.68       22.75      7.59 o 
  -4   9  10       51.38       55.88      7.87 o 
  -3   9  10        4.71        0.97      4.43 o 
  -2   9  10       62.98       69.91      4.85 o 
  -1   9  10        0.10       -0.12      2.86 o 
   0   9  10      424.10      446.34      9.13 o 
   1   9  10     1274.14     1284.89     19.87 o 
   2   9  10      911.29      876.99     15.92 o 
   3   9  10       13.39       19.71      5.43 o 
  -3  10  10       11.73       16.57      6.16 o 
  -2  10  10      235.17      224.76      7.53 o 
  -1  10  10       24.17       22.17      4.78 o 
   0  10  10     1076.39     1061.16     16.18 o 
   1  10  10      240.36      235.01      6.64 o 
   2  10  10        0.41       -3.41      3.41 o 
   3  10  10      330.34      329.05     11.92 o 
  -3  11  10       25.73       12.33      5.38 o 
  -2  11  10      110.37      109.08      7.46 o 
  -1  11  10        1.56       -4.04      4.22 o 
   0  11  10      340.10      333.52      9.75 o 
   1  11  10       87.42       82.50      5.26 o 
   2  11  10      198.04      227.78     13.77 o 
   3  11  10        0.76        0.75      6.90 o 
  -3  12  10        0.14       -5.56      5.56 o 
  -2  12  10       41.91       52.01      6.44 o 
  -1  12  10      540.51      499.34     14.03 o 
   0  12  10       25.01       15.06      5.12 o 
   1  12  10      300.49      285.30     13.32 o 
   2  12  10        7.05       13.71      5.94 o 
  -2  13  10        0.76       -2.62      6.28 o 
  -1  13  10        0.01        6.80      5.01 o 
   0  13  10       36.53       36.00      6.05 o 
   1  13  10       90.95       91.26      6.75 o 
   2  13  10       73.47       79.38     12.43 o 
  -1  14  10      147.26      132.35      9.48 o 
   0  14  10       15.66       13.75      5.72 o 
   1  14  10       64.18       75.08      7.38 o 
  -5   1  11        5.36        6.74      5.57 o 
  -4   1  11        7.81        8.18      6.87 o 
  -3   1  11       39.70       53.78      6.94 o 
  -2   1  11      512.17      485.03     10.01 o 
  -1   1  11     6447.54     6250.45     89.09 o 
   0   1  11      626.03      602.81      8.05 o 
   1   1  11     2948.91     3155.10     31.91 o 
   2   1  11      170.52      168.25      4.25 o 
   3   1  11        0.04       -0.47      3.65 o 
   4   1  11      102.78       91.10      7.19 o 
  -5   2  11        0.02        0.75      4.78 o 
  -4   2  11       44.07       57.10      8.37 o 
  -3   2  11      130.70      137.12      7.48 o 
  -2   2  11     1375.89     1282.59     20.07 o 
  -1   2  11      231.03      226.56      5.64 o 
   0   2  11      268.40      246.55      5.23 o 
   1   2  11        0.15        3.39      1.81 o 
   2   2  11       94.33      101.48      3.68 o 
   3   2  11     1037.35      979.81     23.95 o 
   4   2  11      238.42      247.54     15.15 o 
  -4   3  11      158.78      155.13      9.70 o 
  -3   3  11      149.29      145.58      7.82 o 
  -2   3  11      247.53      227.23      8.34 o 
  -1   3  11     2746.67     2646.01     32.70 o 
   0   3  11     1720.56     1829.42     21.37 o 
   1   3  11     1789.64     1971.47     18.50 o 
   2   3  11      372.38      390.75      7.09 o 
   3   3  11       36.61       35.59      3.44 o 
   4   3  11       50.95       52.47      5.49 o 
  -4   4  11       25.72       28.92      5.53 o 
  -3   4  11        0.55        5.18      4.42 o 
  -2   4  11      132.43      131.96      5.85 o 
  -1   4  11      790.50      800.71     12.40 o 
   0   4  11     2697.89     2931.14     28.21 o 
   1   4  11     2319.56     2491.05     22.93 o 
   2   4  11        0.03        3.91      2.37 o 
   3   4  11      187.25      192.57      5.88 o 
   4   4  11       85.82       84.56      6.18 o 
  -4   5  11      262.18      241.92      9.21 o 
  -3   5  11       29.95       35.61      4.72 o 
  -2   5  11      110.94      115.73      5.74 o 
  -1   5  11     4176.73     4008.47     43.92 o 
   0   5  11       61.40       91.37      3.28 o 
   1   5  11      402.82      374.71      6.03 o 
   2   5  11      210.86      204.70      7.18 o 
   3   5  11      124.72      117.93      6.72 o 
   4   5  11       78.19       69.27      8.79 o 
  -4   6  11       81.01       90.97      8.27 o 
  -3   6  11       71.91       69.28      5.21 o 
  -2   6  11      552.74      511.12     10.58 o 
  -1   6  11        4.45       14.18      2.65 o 
   0   6  11     2082.69     2185.35     22.31 o 
   1   6  11       83.91       65.77      3.35 o 
   2   6  11      122.92      126.72      6.99 o 
   3   6  11       23.53       31.15      3.97 o 
   4   6  11      273.78      255.84     13.52 o 
  -4   7  11       34.61       39.89      6.10 o 
  -3   7  11        9.84        9.09      3.67 o 
  -2   7  11        0.09        3.47      3.41 o 
  -1   7  11      638.23      619.55     10.56 o 
   0   7  11      774.52      777.00      9.57 o 
   1   7  11       46.08       50.65      4.03 o 
   2   7  11      431.20      422.19      9.25 o 
   3   7  11        0.85        9.54      4.51 o 
   4   7  11       15.10       11.72      6.70 o 
  -4   8  11      118.40      116.08      9.24 o 
  -3   8  11        2.57       12.20      3.91 o 
  -2   8  11      338.73      305.88      8.74 o 
  -1   8  11       34.31       46.66      3.51 o 
   0   8  11     1590.59     1596.74     19.22 o 
   1   8  11     2699.36     2652.96     29.52 o 
   2   8  11        0.16       -3.02      3.02 o 
   3   8  11        0.24       -0.31      4.39 o 
   4   8  11        5.51       -3.96      6.66 o 
  -4   9  11        2.01        3.76      7.27 o 
  -3   9  11        2.00       -3.81      4.32 o 
  -2   9  11       88.79       93.81      5.23 o 
  -1   9  11      557.78      546.11     10.36 o 
   0   9  11      168.15      172.51      5.95 o 
   1   9  11       21.47       24.22      4.38 o 
   2   9  11      130.32      138.08      6.30 o 
   3   9  11      193.83      196.82      9.41 o 
  -3  10  11       32.62       38.85      5.77 o 
  -2  10  11      649.41      619.08     13.29 o 
  -1  10  11       50.42       48.97      5.70 o 
   0  10  11     2470.71     2413.45     30.08 o 
   1  10  11       86.62       78.65      6.93 o 
   2  10  11      134.50      126.32      6.21 o 
   3  10  11       28.67       31.05      6.05 o 
  -3  11  11       48.88       58.81      6.75 o 
  -2  11  11       41.50       41.56      6.02 o 
  -1  11  11        0.09        0.80      4.42 o 
   0  11  11       42.75       40.77      4.93 o 
   1  11  11      559.86      530.13     11.10 o 
   2  11  11      112.53      116.35      7.72 o 
   3  11  11      192.74      209.86     11.51 o 
  -2  12  11        2.03        5.35      5.17 o 
  -1  12  11        1.39        0.98      4.65 o 
   0  12  11        8.31       13.05      5.00 o 
   1  12  11      105.25      110.93      6.90 o 
   2  12  11        0.27        5.60      8.61 o 
  -2  13  11       50.47       43.21      8.49 o 
  -1  13  11      349.96      362.31     15.07 o 
   0  13  11       20.97       29.79      5.97 o 
   1  13  11      299.11      323.79     16.61 o 
   2  13  11      114.86      124.21     11.56 o 
  -1  14  11       66.01       62.54      7.42 o 
   0  14  11       25.31       25.95      6.03 o 
   1  14  11       45.76       38.85      6.79 o 
  -5   0  12       42.56       40.80      9.86 o 
  -4   0  12        1.46        8.79      9.06 o 
  -3   0  12     1824.04     1803.50     57.28 o 
  -2   0  12      731.33      790.94     20.04 o 
  -1   0  12     4371.59     4727.85     88.16 o 
   0   0  12     1827.61     1651.13     33.81 o 
   1   0  12     3381.44     3319.27     52.60 o 
   2   0  12       93.59       84.97      6.11 o 
   3   0  12     2670.08     2550.14     86.31 o 
   4   0  12       28.37       42.33      9.06 o 
  -5   1  12       56.99       41.65      6.78 o 
  -4   1  12      658.93      695.20     33.03 o 
  -3   1  12       19.78       19.93      8.92 o 
  -2   1  12     1006.21      967.34     16.29 o 
  -1   1  12      179.69      191.58      6.05 o 
   0   1  12       54.19       71.09      2.93 o 
   1   1  12     2671.90     2812.17     28.90 o 
   2   1  12        0.81        5.74      2.31 o 
   3   1  12      408.27      387.35     10.84 o 
   4   1  12      113.02      136.32     11.46 o 
  -4   2  12        5.56       12.28      6.59 o 
  -3   2  12        5.43        8.26      4.40 o 
  -2   2  12       45.27       66.02      4.13 o 
  -1   2  12      918.01      980.61     14.31 o 
   0   2  12     2917.50     3183.93     38.24 o 
   1   2  12      471.23      557.99      9.53 o 
   2   2  12        6.40        4.80      2.03 o 
   3   2  12       42.45       48.79      5.92 o 
   4   2  12       36.11       42.76      6.07 o 
  -4   3  12      210.52      206.17     10.69 o 
  -3   3  12      485.76      509.26     14.00 o 
  -2   3  12      137.54      129.67      5.14 o 
  -1   3  12       64.38       72.18      3.75 o 
   0   3  12      698.55      779.80     10.98 o 
   1   3  12      363.63      319.49      4.89 o 
   2   3  12      301.12      299.60      6.23 o 
   3   3  12       46.95       41.94      4.17 o 
   4   3  12      160.73      160.13     12.15 o 
  -4   4  12        3.35        7.58      5.79 o 
  -3   4  12     1687.91     1622.52     39.16 o 
  -2   4  12        7.38        3.54      3.22 o 
  -1   4  12        2.20        4.49      2.39 o 
   0   4  12     6719.27     7255.25     70.69 o 
   1   4  12      377.71      312.25      5.41 o 
   2   4  12      171.06      189.36      5.19 o 
   3   4  12      642.19      618.15     10.53 o 
   4   4  12       18.13       18.84      4.88 o 
  -4   5  12      208.66      204.22     13.38 o 
  -3   5  12       33.73       35.64      5.46 o 
  -2   5  12      338.22      343.63      9.80 o 
  -1   5  12      178.87      189.65      5.50 o 
   0   5  12     1080.69     1101.66     12.74 o 
   1   5  12       56.23       51.05      2.72 o 
   2   5  12      162.72      151.88      4.92 o 
   3   5  12      869.96      858.89     13.12 o 
   4   5  12       27.29       20.86      5.51 o 
  -4   6  12       13.97       14.42      6.60 o 
  -3   6  12       19.31       14.76      4.34 o 
  -2   6  12        0.63        7.40      3.28 o 
  -1   6  12       30.77       34.31      3.17 o 
   0   6  12        4.74       -0.47      2.04 o 
   1   6  12       52.77       57.91      3.34 o 
   2   6  12      531.49      546.82     10.43 o 
   3   6  12      139.23      167.55      8.04 o 
   4   6  12        0.58        4.78      6.30 o 
  -4   7  12       64.22       72.72      7.46 o 
  -3   7  12        8.17        4.83      4.09 o 
  -2   7  12     1801.68     1724.67     30.74 o 
  -1   7  12      870.96      843.24     12.99 o 
   0   7  12      279.75      298.06      5.91 o 
   1   7  12     2328.40     2319.07     26.06 o 
   2   7  12      258.20      265.41      7.51 o 
   3   7  12       64.14       58.19      6.06 o 
   4   7  12       34.79       31.02      8.06 o 
  -4   8  12       30.93       27.68      6.74 o 
  -3   8  12      223.01      243.70      8.49 o 
  -2   8  12      138.44      146.60      7.40 o 
  -1   8  12      501.75      484.91      8.87 o 
   0   8  12       13.54       15.07      2.90 o 
   1   8  12       24.86       31.17      3.31 o 
   2   8  12       62.84       58.83      4.69 o 
   3   8  12      417.02      412.44     13.81 o 
   4   8  12        0.35       -4.65      6.68 o 
  -3   9  12      227.55      209.39      9.32 o 
  -2   9  12      160.77      151.73      5.93 o 
  -1   9  12      103.91      112.18      6.37 o 
   0   9  12        0.04       -1.47      2.96 o 
   1   9  12     1266.79     1261.64     16.92 o 
   2   9  12       47.43       50.88      4.79 o 
   3   9  12      158.42      182.92      9.15 o 
  -3  10  12      147.39      138.02     10.31 o 
  -2  10  12       43.61       39.28      4.51 o 
  -1  10  12      820.50      841.17     17.92 o 
   0  10  12     1051.83     1077.42     16.60 o 
   1  10  12       88.75      102.33      4.97 o 
   2  10  12        4.56        0.79      3.80 o 
   3  10  12       28.80       29.74      6.07 o 
  -3  11  12        6.36        2.24      4.97 o 
  -2  11  12       21.99       28.85      5.67 o 
  -1  11  12       64.44       56.65      6.22 o 
   0  11  12        4.97        0.01      3.87 o 
   1  11  12       26.69       38.10      4.47 o 
   2  11  12      406.40      424.79     12.62 o 
   3  11  12        0.40        4.71      5.85 o 
  -2  12  12      325.41      331.79     12.24 o 
  -1  12  12       90.41       87.05     10.21 o 
   0  12  12      120.17      118.07      7.69 o 
   1  12  12       30.04       30.68      6.05 o 
   2  12  12        1.79        0.65      6.31 o 
  -2  13  12        0.86       10.39      7.07 o 
  -1  13  12        1.43        4.24      5.31 o 
   0  13  12       49.97       55.73      6.75 o 
   1  13  12       20.23       27.10      6.16 o 
   2  13  12      251.33      230.06     16.93 o 
  -1  14  12        1.75       -0.74      5.41 o 
   0  14  12       43.63       46.95      8.65 o 
   1  14  12        9.93        1.14      5.58 o 
  -4   1  13      110.04       99.74      9.98 o 
  -3   1  13      355.79      373.57     18.11 o 
  -2   1  13      218.28      209.26      7.73 o 
  -1   1  13      262.01      219.47      6.41 o 
   0   1  13      508.41      544.65      7.91 o 
   1   1  13      216.68      220.29      5.28 o 
   2   1  13        3.11        0.61      1.99 o 
   3   1  13      298.81      305.01      9.81 o 
   4   1  13      529.61      520.00     14.65 o 
  -4   2  13       32.65       38.50      8.52 o 
  -3   2  13      558.01      541.14     14.47 o 
  -2   2  13       18.70       28.17      3.43 o 
  -1   2  13       20.35        3.70      2.47 o 
   0   2  13    11600.36    11709.41    120.63 o 
   1   2  13     1539.62     1583.64     17.81 o 
   2   2  13       78.90       85.23      3.92 o 
   3   2  13     1477.01     1379.77     24.04 o 
   4   2  13      108.69      106.52      9.04 o 
  -4   3  13      147.56      123.50     10.73 o 
  -3   3  13     1262.01     1245.81     25.27 o 
  -2   3  13      185.05      154.21      7.29 o 
  -1   3  13      428.61      400.25      8.03 o 
   0   3  13      161.02      194.41      5.10 o 
   1   3  13        1.84        1.03      1.56 o 
   2   3  13       69.85       78.22      3.76 o 
   3   3  13      124.27      139.83      5.81 o 
   4   3  13      671.15      653.41     16.32 o 
  -4   4  13       16.80       14.02      5.84 o 
  -3   4  13      347.07      330.07     11.50 o 
  -2   4  13       22.40       29.46      4.11 o 
  -1   4  13      346.35      359.31      7.62 o 
   0   4  13        0.71        3.82      2.14 o 
   1   4  13       19.86       21.40      1.99 o 
   2   4  13       74.41       71.53      3.76 o 
   3   4  13        1.55        2.54      3.34 o 
   4   4  13       96.79       92.51      7.29 o 
  -4   5  13        0.33        0.42      4.66 o 
  -3   5  13      165.71      173.48      8.74 o 
  -2   5  13      395.29      364.25      9.94 o 
  -1   5  13      380.96      328.81      7.47 o 
   0   5  13        8.53       11.14      2.17 o 
   1   5  13     1206.43     1219.08     15.96 o 
   2   5  13       65.27       75.61      3.89 o 
   3   5  13       61.09       66.85      4.78 o 
   4   5  13      151.17      164.14      9.15 o 
  -4   6  13       31.34       20.87      5.13 o 
  -3   6  13      293.09      300.85     12.88 o 
  -2   6  13       67.51       65.51      4.73 o 
  -1   6  13      269.38      302.41      7.86 o 
   0   6  13     2029.34     1936.87     20.45 o 
   1   6  13      387.29      388.19      7.30 o 
   2   6  13       48.69       52.44      4.20 o 
   3   6  13      390.80      385.97     10.25 o 
   4   6  13       79.10       78.73      9.35 o 
  -4   7  13        7.75        4.05      5.69 o 
  -3   7  13      111.41      116.57      6.68 o 
  -2   7  13      233.00      224.25      7.64 o 
  -1   7  13      823.96      805.38     12.84 o 
   0   7  13      101.72       96.91      3.79 o 
   1   7  13      126.75      136.33      6.12 o 
   2   7  13       41.44       38.52      4.06 o 
   3   7  13       15.10       19.12      4.27 o 
   4   7  13      311.15      316.71     15.43 o 
  -4   8  13       41.45       31.02      6.83 o 
  -3   8  13      504.62      483.72     10.42 o 
  -2   8  13        7.79        4.52      3.38 o 
  -1   8  13      359.37      346.53      8.14 o 
   0   8  13        2.51        0.59      2.62 o 
   1   8  13       63.19       68.70      4.06 o 
   2   8  13       40.67       43.17      4.36 o 
   3   8  13      108.48      117.37      7.68 o 
   4   8  13       38.65       24.14      8.03 o 
  -3   9  13       27.54       18.54      6.99 o 
  -2   9  13      300.47      307.78      8.01 o 
  -1   9  13       12.62       19.27      3.81 o 
   0   9  13       85.44       98.46      5.11 o 
   1   9  13      276.26      289.05      7.27 o 
   2   9  13       72.22       77.62      5.72 o 
   3   9  13        2.10        7.20      5.04 o 
  -3  10  13      254.86      260.04     10.39 o 
  -2  10  13       38.86       43.77      6.47 o 
  -1  10  13      747.37      718.62     16.36 o 
   0  10  13       21.22       17.16      3.73 o 
   1  10  13        7.69        5.53      3.23 o 
   2  10  13       71.48       66.14      5.41 o 
   3  10  13      142.98      141.09     10.72 o 
  -3  11  13       35.89       42.37      6.53 o 
  -2  11  13       75.05       69.10      9.47 o 
  -1  11  13        9.08        5.06      4.55 o 
   0  11  13      773.97      773.37     19.29 o 
   1  11  13       18.81       22.99      4.17 o 
   2  11  13      245.20      241.09     11.24 o 
   3  11  13       51.15       66.95      7.44 o 
  -2  12  13       12.64       15.25      5.71 o 
  -1  12  13      253.62      277.09     12.61 o 
   0  12  13      172.66      169.42     10.73 o 
   1  12  13        8.85        3.37      5.97 o 
   2  12  13      466.00      454.52     17.26 o 
  -2  13  13      237.83      278.08     11.95 o 
  -1  13  13       69.09       56.47      6.91 o 
   0  13  13       57.72       67.13      7.10 o 
   1  13  13       34.78       33.58      6.54 o 
   2  13  13        0.49        1.12      7.05 o 
  -1  14  13       16.89       15.54      6.46 o 
   0  14  13      119.61      127.95      8.87 o 
   1  14  13       33.01       34.01      6.69 o 
  -4   0  14      296.78      310.62     21.58 o 
  -3   0  14      148.93      136.13     13.59 o 
  -2   0  14     1698.07     1764.25     37.85 o 
  -1   0  14      637.31      724.02     18.55 o 
   0   0  14      209.10      230.05      9.42 o 
   1   0  14      258.98      282.69      6.98 o 
   2   0  14     4748.29     4804.66     63.14 o 
   3   0  14      868.54      823.41     23.99 o 
   4   0  14       30.07       30.62      9.72 o 
  -4   1  14       97.70       80.43     15.98 o 
  -3   1  14      138.85      123.30      9.41 o 
  -2   1  14      989.88      984.23     16.93 o 
  -1   1  14       49.17       54.66      3.98 o 
   0   1  14      244.31      258.08      5.51 o 
   1   1  14     1743.00     1740.07     19.35 o 
   2   1  14     1134.87     1071.92     13.44 o 
   3   1  14      145.37      138.27      7.28 o 
   4   1  14       11.05       13.94      5.24 o 
  -4   2  14      122.20      132.04     11.01 o 
  -3   2  14        3.52        9.04      7.79 o 
  -2   2  14       77.27       88.88      5.04 o 
  -1   2  14      144.69      142.23      4.94 o 
   0   2  14      459.11      491.99      8.95 o 
   1   2  14      512.69      591.57      8.61 o 
   2   2  14        2.35        0.82      2.35 o 
   3   2  14       67.24       70.67      5.96 o 
   4   2  14       93.33       94.09      7.36 o 
  -4   3  14       50.33       43.39     12.25 o 
  -3   3  14      141.06      142.53      8.06 o 
  -2   3  14      515.92      504.76     13.15 o 
  -1   3  14       59.16       60.55      3.61 o 
   0   3  14      218.03      241.36      5.72 o 
   1   3  14     1478.31     1441.00     14.55 o 
   2   3  14      698.99      665.65     10.12 o 
   3   3  14      199.13      187.51      6.57 o 
   4   3  14       13.86       18.67      5.49 o 
  -4   4  14      803.57      792.42     24.99 o 
  -3   4  14       64.23       72.76      6.53 o 
  -2   4  14      144.95      138.33      6.45 o 
  -1   4  14        4.35        6.22      2.79 o 
   0   4  14      364.29      344.57      6.97 o 
   1   4  14       47.38       65.98      2.73 o 
   2   4  14     1997.06     1947.88     22.60 o 
   3   4  14       98.34      107.04      5.56 o 
   4   4  14      205.29      194.15     10.78 o 
  -4   5  14       57.92       44.72      6.11 o 
  -3   5  14      201.16      184.35      9.21 o 
  -2   5  14     1398.46     1336.06     22.81 o 
  -1   5  14      302.81      300.85      7.38 o 
   0   5  14       40.51       32.75      2.66 o 
   1   5  14      365.54      349.39      6.14 o 
   2   5  14      826.95      807.97     12.02 o 
   3   5  14      113.92      112.07      5.60 o 
   4   5  14        3.55       -3.26      4.74 o 
  -4   6  14        1.21        0.22      4.41 o 
  -3   6  14       70.22       75.67      6.22 o 
  -2   6  14      201.78      190.48      6.95 o 
  -1   6  14     3615.61     3591.03     44.88 o 
   0   6  14     1321.12     1362.48     15.57 o 
   1   6  14       57.66       58.84      3.80 o 
   2   6  14      110.95      121.18      5.38 o 
   3   6  14       41.44       44.27      4.50 o 
   4   6  14       20.54       20.23      7.36 o 
  -4   7  14       52.63       55.77      7.64 o 
  -3   7  14      131.95      131.39      7.53 o 
  -2   7  14        1.00        5.12      3.47 o 
  -1   7  14       12.74       21.89      3.32 o 
   0   7  14        2.51        3.58      2.31 o 
   1   7  14     1221.25     1263.58     21.16 o 
   2   7  14        0.32        1.19      3.30 o 
   3   7  14       58.43       65.68      5.22 o 
   4   7  14        1.49        5.82      8.53 o 
  -4   8  14       22.76       23.03      5.94 o 
  -3   8  14      289.61      296.56     12.86 o 
  -2   8  14      394.33      367.00      9.96 o 
  -1   8  14     1389.86     1322.42     18.72 o 
   0   8  14     1499.65     1489.62     27.08 o 
   1   8  14        9.45        6.64      2.89 o 
   2   8  14      287.75      303.53      8.54 o 
   3   8  14      180.04      178.42     10.64 o 
  -3   9  14       22.57       16.74      4.19 o 
  -2   9  14        1.60        2.20      3.20 o 
  -1   9  14      653.32      643.28     13.36 o 
   0   9  14      401.78      395.54      9.41 o 
   1   9  14      154.14      148.44      5.58 o 
   2   9  14       32.93       44.86      4.76 o 
   3   9  14        0.02        2.47      4.97 o 
  -3  10  14       53.31       48.41      6.47 o 
  -2  10  14        0.38       -0.30      3.56 o 
  -1  10  14      134.93      147.97     10.26 o 
   0  10  14       23.47       21.78      3.95 o 
   1  10  14       25.28       22.32      3.65 o 
   2  10  14      141.76      151.45      6.92 o 
   3  10  14        0.33        0.46      7.69 o 
  -3  11  14       13.37       11.68      5.38 o 
  -2  11  14      425.84      434.07     15.19 o 
  -1  11  14       70.92       82.53      6.91 o 
   0  11  14       12.69        8.16      4.27 o 
   1  11  14      587.67      596.64     13.64 o 
   2  11  14       12.12       16.38      4.44 o 
   3  11  14       48.39       39.82      7.50 o 
  -2  12  14       47.55       57.56      6.90 o 
  -1  12  14       56.01       61.93      6.96 o 
   0  12  14       59.40       58.12      6.55 o 
   1  12  14       20.43       26.08      5.93 o 
   2  12  14       24.07       29.74      6.88 o 
  -2  13  14      144.08      169.08     10.00 o 
  -1  13  14       28.19       30.88      6.37 o 
   0  13  14      108.97      112.44      8.12 o 
   1  13  14      264.92      271.61     11.96 o 
  -1  14  14       26.15       28.97      7.56 o 
   0  14  14       54.53       53.74      7.20 o 
  -4   1  15       45.75       55.24      8.93 o 
  -3   1  15        1.77        5.58      5.54 o 
  -2   1  15      878.38      863.98     15.69 o 
  -1   1  15      728.35      657.02     12.54 o 
   0   1  15      861.47      876.40     14.97 o 
   1   1  15       45.88       33.51      2.63 o 
   2   1  15       15.73       20.22      2.54 o 
   3   1  15      222.67      211.01      9.27 o 
   4   1  15      108.83      100.83      8.23 o 
  -4   2  15       46.42       52.92      8.61 o 
  -3   2  15        9.74       18.87      4.88 o 
  -2   2  15       25.14       28.78      3.65 o 
  -1   2  15     6735.18     6661.61     86.67 o 
   0   2  15      893.40      788.93     11.67 o 
   1   2  15      272.82      290.83      6.92 o 
   2   2  15        2.24        0.84      2.53 o 
   3   2  15        0.06       -2.59      3.88 o 
   4   2  15        8.06        1.10      4.88 o 
  -4   3  15      317.62      309.67     20.51 o 
  -3   3  15        0.35        1.66      4.30 o 
  -2   3  15       85.45       81.92      7.19 o 
  -1   3  15      243.88      240.84      6.44 o 
   0   3  15      433.84      402.73      7.56 o 
   1   3  15      157.24      154.03      4.70 o 
   2   3  15       36.56       32.25      3.12 o 
   3   3  15      263.82      266.61      9.59 o 
   4   3  15       40.80       38.97      6.16 o 
  -4   4  15        1.24        7.80      6.59 o 
  -3   4  15      108.82       98.57      7.35 o 
  -2   4  15      171.52      180.88     11.43 o 
  -1   4  15      355.35      367.48      8.14 o 
   0   4  15      519.17      592.37      9.81 o 
   1   4  15       53.64       45.49      2.51 o 
   2   4  15      341.80      336.93      7.18 o 
   3   4  15       70.85       68.91      5.15 o 
   4   4  15       16.69       12.00      6.22 o 
  -4   5  15      117.02      109.03      7.83 o 
  -3   5  15       21.44       22.56      5.44 o 
  -2   5  15     2484.15     2314.63     35.30 o 
  -1   5  15       96.99       93.28      4.61 o 
   0   5  15      921.97      925.41     11.57 o 
   1   5  15       70.66       71.51      3.25 o 
   2   5  15        0.54        2.25      2.74 o 
   3   5  15       11.15        9.64      3.97 o 
   4   5  15      128.23      118.93      8.61 o 
  -4   6  15       11.70       14.17      5.39 o 
  -3   6  15       96.70       95.61      6.68 o 
  -2   6  15      103.97      111.84      5.86 o 
  -1   6  15     2196.19     2145.38     29.16 o 
   0   6  15     1161.76     1089.51     13.30 o 
   1   6  15        4.90        2.87      2.50 o 
   2   6  15       34.37       28.17      3.84 o 
   3   6  15      170.41      156.46      6.58 o 
   4   6  15       16.92       22.92      7.43 o 
  -4   7  15       26.70       30.12      6.78 o 
  -3   7  15        3.36        2.11      6.88 o 
  -2   7  15      404.32      379.05     11.21 o 
  -1   7  15       68.29       57.22      4.66 o 
   0   7  15      252.51      243.33      5.69 o 
   1   7  15      109.96      105.48      4.54 o 
   2   7  15       80.22       84.71      5.18 o 
   3   7  15       81.00       80.50      8.06 o 
   4   7  15       13.23       12.09      7.25 o 
  -4   8  15        0.10        2.25      5.21 o 
  -3   8  15       11.01       20.34      4.15 o 
  -2   8  15       19.27       22.93      4.39 o 
  -1   8  15      554.19      538.64     10.51 o 
   0   8  15     1245.57     1213.87     16.15 o 
   1   8  15        0.14        2.48      2.76 o 
   2   8  15       72.38       72.09      5.18 o 
   3   8  15       39.70       34.24      5.91 o 
  -3   9  15        4.11        2.16      3.93 o 
  -2   9  15      437.33      472.83     12.22 o 
  -1   9  15       20.10       23.96      3.83 o 
   0   9  15      224.60      231.85      7.12 o 
   1   9  15      264.78      261.52      7.92 o 
   2   9  15        2.87        1.77      3.76 o 
   3   9  15       13.22       22.52      5.71 o 
  -3  10  15       16.96       19.71      6.13 o 
  -2  10  15       20.64       24.77      4.02 o 
  -1  10  15      410.67      362.66     11.55 o 
   0  10  15        8.67        8.66      3.55 o 
   1  10  15      438.25      440.82     11.97 o 
   2  10  15       18.90       21.32      4.93 o 
   3  10  15        1.73       -1.44      5.16 o 
  -3  11  15        1.05        3.99      5.15 o 
  -2  11  15      111.16      112.62      8.21 o 
  -1  11  15       92.51       94.95      7.24 o 
   0  11  15       18.08       26.49      4.76 o 
   1  11  15      260.95      246.09     11.56 o 
   2  11  15       80.43       92.90      6.34 o 
  -2  12  15      248.89      254.50     15.37 o 
  -1  12  15      380.63      392.09     13.13 o 
   0  12  15       41.34       50.50      6.30 o 
   1  12  15      134.80      145.75     11.89 o 
   2  12  15       49.01       67.36     10.50 o 
  -2  13  15       26.53       43.69     14.65 o 
  -1  13  15        1.36        2.01      5.12 o 
   0  13  15      154.95      150.11      9.08 o 
   1  13  15       20.03       29.53      6.46 o 
   0  14  15       27.75       25.97      6.35 o 
  -4   0  16      432.47      464.59     26.91 o 
  -3   0  16      168.26      168.36     15.18 o 
  -2   0  16      165.03      151.81      8.91 o 
  -1   0  16     1438.73     1536.86     33.81 o 
   0   0  16      436.32      473.16     11.89 o 
   1   0  16        2.34        9.06      3.67 o 
   2   0  16     2785.39     2640.06     53.73 o 
   3   0  16       32.87       35.75     13.19 o 
   4   0  16       16.70       21.97     21.44 o 
  -4   1  16      218.55      206.50     13.18 o 
  -3   1  16      228.45      236.07     16.12 o 
  -2   1  16      298.08      282.49      8.27 o 
  -1   1  16       63.13       65.14      4.47 o 
   0   1  16      316.00      303.54      6.48 o 
   1   1  16      902.67      838.69     11.27 o 
   2   1  16      466.76      469.52      7.86 o 
   3   1  16     1209.67     1165.93     21.84 o 
   4   1  16        8.62       -3.90      4.62 o 
  -4   2  16        6.88        6.67      6.77 o 
  -3   2  16       16.58       20.61      5.09 o 
  -2   2  16      181.53      182.46      6.60 o 
  -1   2  16      266.68      292.08     11.65 o 
   0   2  16       93.24      135.63      4.55 o 
   1   2  16       55.09       65.47      3.34 o 
   2   2  16       78.92       79.70      4.27 o 
   3   2  16        5.57        9.15      4.36 o 
   4   2  16        7.01        0.15      5.04 o 
  -4   3  16       11.36       15.46     11.06 o 
  -3   3  16      524.95      515.52     14.90 o 
  -2   3  16      109.50       86.78     12.45 o 
  -1   3  16      372.20      401.25      8.60 o 
   0   3  16      229.09      232.58      6.18 o 
   1   3  16      773.31      743.35     10.56 o 
   2   3  16       85.80       85.86      5.86 o 
   3   3  16      235.79      230.05      8.99 o 
   4   3  16      227.00      234.07     10.38 o 
  -4   4  16       77.52       96.75     10.42 o 
  -3   4  16      145.49      129.24     11.06 o 
  -2   4  16      121.48      125.99     12.06 o 
  -1   4  16       92.83       92.20      4.65 o 
   0   4  16        6.56       10.66      2.72 o 
   1   4  16      112.19      116.29      3.43 o 
   2   4  16     1065.41      983.02     13.74 o 
   3   4  16      194.16      211.15      7.19 o 
   4   4  16        6.42        6.81      6.02 o 
  -4   5  16       89.79       88.64      9.79 o 
  -3   5  16      203.66      210.93     10.15 o 
  -2   5  16        1.45        3.34      3.78 o 
  -1   5  16      851.31      874.16     14.47 o 
   0   5  16       67.98       79.26      4.00 o 
   1   5  16      360.71      350.09      6.36 o 
   2   5  16       70.84       73.83      4.22 o 
   3   5  16       78.47       88.42      6.11 o 
   4   5  16       19.66       21.15      6.58 o 
  -4   6  16      144.42      150.74     10.80 o 
  -3   6  16       43.78       46.82      5.69 o 
  -2   6  16      879.18      820.64     16.88 o 
  -1   6  16      283.33      279.37      7.93 o 
   0   6  16        8.32       10.39      2.50 o 
   1   6  16      202.12      223.86      5.88 o 
   2   6  16        0.01        2.56      3.29 o 
   3   6  16        4.11        8.94      4.92 o 
   4   6  16       52.18       30.46      7.89 o 
  -4   7  16       72.96       59.16      7.96 o 
  -3   7  16      282.83      288.35     10.51 o 
  -2   7  16      276.99      270.91      8.62 o 
  -1   7  16       68.15       68.37      4.83 o 
   0   7  16      298.95      299.53      6.38 o 
   1   7  16      203.62      216.81      6.06 o 
   2   7  16        8.04        9.48      3.59 o 
   3   7  16      133.94      134.53      9.59 o 
   4   7  16       76.06       69.45      9.62 o 
  -3   8  16       62.00       64.16      6.49 o 
  -2   8  16      140.47      135.98      6.84 o 
  -1   8  16       21.80       24.07      4.27 o 
   0   8  16       20.02       20.17      3.34 o 
   1   8  16      219.77      234.54      7.45 o 
   2   8  16      482.07      472.36     10.71 o 
   3   8  16      243.30      244.29     10.11 o 
  -3   9  16       27.23       27.24      4.54 o 
  -2   9  16      115.97      116.57      6.22 o 
  -1   9  16      169.99      162.75      6.45 o 
   0   9  16        0.06        0.00      3.99 o 
   1   9  16       23.34       23.02      4.08 o 
   2   9  16        0.28       -1.71      3.75 o 
   3   9  16        8.22        8.68      5.24 o 
  -3  10  16        7.71       11.18      5.28 o 
  -2  10  16      287.85      305.86      8.46 o 
  -1  10  16       22.92       24.17      5.31 o 
   0  10  16       25.95       32.31      4.70 o 
   1  10  16      122.21      123.69      7.38 o 
   2  10  16       40.54       46.38      5.17 o 
   3  10  16       26.00       20.41      6.04 o 
  -3  11  16      279.93      298.67     12.98 o 
  -2  11  16       15.39       13.06      5.33 o 
  -1  11  16        0.80        2.32      4.82 o 
   0  11  16        1.38       12.24      3.87 o 
   1  11  16       54.10       71.88      6.19 o 
   2  11  16        0.01       -4.05      4.15 o 
  -2  12  16      111.89      120.45      8.75 o 
  -1  12  16        3.38        4.55      4.89 o 
   0  12  16        0.01       -5.19      5.19 o 
   1  12  16      145.76      150.97      7.98 o 
   2  12  16      176.21      187.82     11.02 o 
  -1  13  16      275.88      281.38     11.98 o 
   0  13  16        0.02        4.01      5.16 o 
   1  13  16        8.99       11.36      5.89 o 
   0  14  16       21.94       19.98     13.85 o 
  -4   1  17       16.26       19.04      7.32 o 
  -3   1  17        6.55        4.35      5.69 o 
  -2   1  17       60.97       59.58      4.68 o 
  -1   1  17       44.92       44.56      4.04 o 
   0   1  17     2710.78     2577.21     32.73 o 
   1   1  17     1251.09     1205.71     16.55 o 
   2   1  17       55.45       48.23      3.81 o 
   3   1  17      123.46      118.50      7.12 o 
   4   1  17       23.42       27.32      7.92 o 
  -4   2  17        6.24        4.72      6.87 o 
  -3   2  17       14.30       19.73      5.02 o 
  -2   2  17      150.34      156.06      6.33 o 
  -1   2  17     1795.50     1663.31     41.45 o 
   0   2  17      481.17      454.40      8.42 o 
   1   2  17      289.59      306.35      6.33 o 
   2   2  17       49.61       55.53      3.76 o 
   3   2  17       59.72       55.13      5.80 o 
   4   2  17       54.23       45.01      6.51 o 
  -4   3  17       48.90       51.17     10.92 o 
  -3   3  17       24.42       25.63      5.50 o 
  -2   3  17       28.86       24.95      4.79 o 
  -1   3  17        1.42       -0.11      2.62 o 
   0   3  17     1044.43      987.50     14.10 o 
   1   3  17      567.74      504.10      8.38 o 
   2   3  17       34.53       36.51      3.56 o 
   3   3  17       75.63       75.10      6.31 o 
   4   3  17       47.59       59.73      6.87 o 
  -4   4  17        7.30        1.35      6.83 o 
  -3   4  17      115.86      107.67     13.20 o 
  -2   4  17       79.77       83.79      6.50 o 
  -1   4  17       34.39       33.46      3.59 o 
   0   4  17       36.04       39.71      3.34 o 
   1   4  17       80.80       86.71      3.40 o 
   2   4  17       31.81       35.32      3.49 o 
   3   4  17      119.98      115.35      6.37 o 
   4   4  17        0.05       -1.13      5.68 o 
  -4   5  17        0.17       -0.60      7.86 o 
  -3   5  17      105.74       98.54      7.79 o 
  -2   5  17       14.48       19.51      4.42 o 
  -1   5  17        4.94       10.88      3.08 o 
   0   5  17     2445.03     2411.48     29.05 o 
   1   5  17      622.81      601.46     10.28 o 
   2   5  17      247.22      238.48      6.50 o 
   3   5  17      194.89      190.90      8.41 o 
   4   5  17        4.13       -0.40      8.63 o 
  -4   6  17       54.68       59.44      7.03 o 
  -3   6  17        7.80        2.59      5.07 o 
  -2   6  17      164.50      173.80     12.58 o 
  -1   6  17     1767.85     1655.00     24.15 o 
   0   6  17       68.56       68.26      3.58 o 
   1   6  17      157.02      146.56      6.90 o 
   2   6  17      121.52      117.47      5.67 o 
   3   6  17       28.58       24.15      4.95 o 
   4   6  17       67.96       42.70     11.06 o 
  -4   7  17       33.61       36.72      5.85 o 
  -3   7  17        0.11        0.38      4.61 o 
  -2   7  17       14.16       16.38      4.17 o 
  -1   7  17      114.88      116.17      5.99 o 
   0   7  17      489.08      472.53      8.91 o 
   1   7  17       64.74       57.82      4.50 o 
   2   7  17       21.27       27.53      4.13 o 
   3   7  17      227.06      217.75     16.69 o 
  -3   8  17        0.44        5.34      4.83 o 
  -2   8  17       67.08       69.55      7.73 o 
  -1   8  17       51.87       58.23      4.98 o 
   0   8  17       47.96       51.74      4.33 o 
   1   8  17      179.03      195.31      7.82 o 
   2   8  17        1.74        5.85      3.75 o 
   3   8  17       64.83       67.53      6.81 o 
  -3   9  17       32.15       31.93      4.76 o 
  -2   9  17        0.07       -2.96      3.95 o 
  -1   9  17       14.07       14.11      4.13 o 
   0   9  17      533.20      547.24     11.18 o 
   1   9  17      135.83      140.19      6.32 o 
   2   9  17       11.51       13.72      5.38 o 
   3   9  17        0.22        3.22      5.25 o 
  -3  10  17       30.39       31.72      7.27 o 
  -2  10  17      137.13      145.41      6.42 o 
  -1  10  17      168.47      177.76     11.23 o 
   0  10  17      152.42      162.37      6.68 o 
   1  10  17        5.33        3.72      4.11 o 
   2  10  17      228.71      236.86      8.64 o 
   3  10  17        4.54       -1.66      5.18 o 
  -2  11  17      143.65      162.96     10.05 o 
  -1  11  17      159.74      130.93     11.92 o 
   0  11  17      138.63      135.62      6.87 o 
   1  11  17        8.23        8.84      4.51 o 
   2  11  17      149.38      162.66      9.29 o 
  -2  12  17       35.88       26.03      6.37 o 
  -1  12  17       34.92       24.73      5.89 o 
   0  12  17        0.10        5.94      4.96 o 
   1  12  17      310.22      317.80     10.81 o 
   2  12  17       14.60        8.09      6.01 o 
  -1  13  17        0.50        7.21      5.71 o 
   0  13  17       70.42       63.49      7.73 o 
   1  13  17        0.89       -3.49      5.46 o 
  -4   0  18       64.73       79.39     14.39 o 
  -3   0  18       61.85       62.60     11.72 o 
  -2   0  18      526.68      520.18     16.61 o 
  -1   0  18      292.35      306.28     12.15 o 
   0   0  18       49.69       61.79      5.31 o 
   1   0  18      552.30      561.94     13.98 o 
   2   0  18     4789.40     4431.14     70.49 o 
   3   0  18      300.94      300.62     21.31 o 
   4   0  18        2.81       -2.37     11.06 o 
  -4   1  18       17.40       22.45      7.80 o 
  -3   1  18      367.40      372.53     15.90 o 
  -2   1  18      747.68      711.33     17.38 o 
  -1   1  18     1391.08     1430.52     37.33 o 
   0   1  18      437.54      447.49      9.31 o 
   1   1  18      409.58      412.08      7.48 o 
   2   1  18     1174.29     1119.43     16.25 o 
   3   1  18        8.94        5.21      4.38 o 
   4   1  18      161.11      149.84      9.07 o 
  -4   2  18        9.72       17.18      8.66 o 
  -3   2  18        0.00       -0.71      4.40 o 
  -2   2  18        0.76        1.95      5.00 o 
  -1   2  18       59.86       66.47      4.73 o 
   0   2  18        6.10        9.44      2.66 o 
   1   2  18        1.34        2.51      2.31 o 
   2   2  18       43.26       44.43      3.70 o 
   3   2  18      164.66      165.32      9.04 o 
   4   2  18       13.66        9.30      5.48 o 
  -4   3  18       15.67       16.79      7.05 o 
  -3   3  18      291.40      301.44     12.28 o 
  -2   3  18      446.95      422.39     12.70 o 
  -1   3  18      508.91      499.79     10.13 o 
   0   3  18       22.81       21.64      2.99 o 
   1   3  18      125.21      126.21      4.43 o 
   2   3  18      215.87      204.37      6.97 o 
   3   3  18      459.40      431.21     12.29 o 
   4   3  18       12.74       21.44      5.73 o 
  -4   4  18      124.80      119.23     11.19 o 
  -3   4  18        2.18        2.85      4.71 o 
  -2   4  18      202.59      198.89     11.14 o 
  -1   4  18      553.78      538.74     12.69 o 
   0   4  18        3.18        1.25      2.66 o 
   1   4  18      446.22      446.85      7.21 o 
   2   4  18     1486.31     1427.98     19.73 o 
   3   4  18        6.52        5.13      3.97 o 
   4   4  18        9.31        6.77      5.97 o 
  -4   5  18       16.54        5.92      6.78 o 
  -3   5  18       72.89       77.82     10.43 o 
  -2   5  18      839.04      769.99     16.31 o 
  -1   5  18       69.69       79.35      4.74 o 
   0   5  18      106.23      106.62      4.76 o 
   1   5  18      185.31      175.23      5.28 o 
   2   5  18       72.46       63.52      4.19 o 
   3   5  18      138.02      142.12      8.02 o 
   4   5  18       53.21       69.39     13.78 o 
  -4   6  18        0.78       -2.47      5.38 o 
  -3   6  18       67.01       74.23      7.55 o 
  -2   6  18      253.00      247.84     12.23 o 
  -1   6  18      587.65      584.16     13.51 o 
   0   6  18       71.11       77.02      5.25 o 
   1   6  18        6.95        9.25      3.32 o 
   2   6  18       82.41       71.30      5.06 o 
   3   6  18        0.91        0.59      4.45 o 
   4   6  18       10.29       10.72      9.04 o 
  -4   7  18       54.08       66.85      8.23 o 
  -3   7  18      351.21      338.74     15.00 o 
  -2   7  18        0.07        2.58      3.68 o 
  -1   7  18      120.45      111.66      5.95 o 
   0   7  18       25.14       26.55      3.40 o 
   1   7  18        9.96       14.29      3.69 o 
   2   7  18       91.00       79.40      5.35 o 
   3   7  18      250.48      255.06     10.69 o 
  -3   8  18       15.92        9.42      5.06 o 
  -2   8  18      450.30      428.46     12.46 o 
  -1   8  18       83.30       74.17      5.41 o 
   0   8  18      147.69      151.03      6.10 o 
   1   8  18       16.81       26.91      5.78 o 
   2   8  18      607.52      593.31     12.46 o 
   3   8  18        0.09        0.29      4.64 o 
  -3   9  18      102.98       95.71      6.12 o 
  -2   9  18       41.72       48.71      5.56 o 
  -1   9  18      166.39      162.44     11.00 o 
   0   9  18      110.87      108.61      7.57 o 
   1   9  18       11.81        5.38      3.89 o 
   2   9  18        8.11       14.33      4.31 o 
   3   9  18       54.27       60.44      7.15 o 
  -3  10  18        2.24        2.58      4.24 o 
  -2  10  18       32.71       34.00      5.02 o 
  -1  10  18       74.43       87.13      8.19 o 
   0  10  18      189.26      193.48      7.32 o 
   1  10  18        2.58       -0.45      4.17 o 
   2  10  18        5.77        5.64      4.51 o 
   3  10  18        2.48       -0.84      5.41 o 
  -2  11  18       32.21       33.11      6.27 o 
  -1  11  18      157.88      166.38      9.14 o 
   0  11  18       86.11       93.73      5.96 o 
   1  11  18        6.51        8.67      4.58 o 
   2  11  18       13.10       12.50      4.75 o 
  -2  12  18       19.74       19.97      6.10 o 
  -1  12  18       64.33       57.78      7.06 o 
   0  12  18      106.27      111.57      8.24 o 
   1  12  18        8.67        8.92      4.95 o 
   2  12  18       49.58       35.94      7.31 o 
  -1  13  18       31.29       26.27      7.62 o 
   0  13  18      137.00      153.46      9.43 o 
   1  13  18      105.84      104.45      9.69 o 
  -4   1  19       26.21       28.62      8.04 o 
  -3   1  19       47.66       47.80     13.99 o 
  -2   1  19       84.62       85.46      5.94 o 
  -1   1  19      674.04      674.49     13.68 o 
   0   1  19      524.21      491.85      9.98 o 
   1   1  19       33.03       35.57      3.07 o 
   2   1  19       89.64       91.12      5.39 o 
   3   1  19        0.21       -0.04      4.18 o 
   4   1  19       39.81       39.89      6.59 o 
  -4   2  19       47.34       43.39     15.32 o 
  -3   2  19       22.59       18.08      7.34 o 
  -2   2  19      363.95      339.16      9.53 o 
  -1   2  19     2109.26     2027.09     30.89 o 
   0   2  19        0.60        3.71      2.60 o 
   1   2  19     2671.97     2559.81     28.18 o 
   2   2  19        8.70        4.20      3.54 o 
   3   2  19      192.31      175.05      9.54 o 
   4   2  19       16.21        5.20      5.40 o 
  -4   3  19        2.13        6.41      7.24 o 
  -3   3  19       25.90       24.69      5.68 o 
  -2   3  19        9.30       18.39      4.98 o 
  -1   3  19      192.87      197.66      7.35 o 
   0   3  19      678.63      611.56     10.52 o 
   1   3  19      390.67      364.78      7.26 o 
   2   3  19        1.63        3.44      2.93 o 
   3   3  19        7.28        6.53      4.71 o 
   4   3  19        5.28        4.14      5.35 o 
  -4   4  19       10.23       19.18      7.73 o 
  -3   4  19        7.94        8.52      5.07 o 
  -2   4  19       37.88       33.44      5.68 o 
  -1   4  19       78.96       74.55      6.07 o 
   0   4  19        7.64        9.85      2.91 o 
   1   4  19       11.24        9.75      2.33 o 
   2   4  19       15.48       10.65      3.31 o 
   3   4  19       13.21       13.21      4.74 o 
   4   4  19       12.86       11.17      6.35 o 
  -4   5  19       88.48      101.20     10.81 o 
  -3   5  19        0.59       -2.88      4.70 o 
  -2   5  19      406.02      370.53     11.02 o 
  -1   5  19     1335.59     1301.06     21.87 o 
   0   5  19      362.83      349.41      7.93 o 
   1   5  19       29.71       24.35      4.05 o 
   2   5  19      113.30      114.20      5.40 o 
   3   5  19        6.59        3.96      4.69 o 
   4   5  19       35.58       43.05      7.95 o 
  -4   6  19        9.63       10.70      6.77 o 
  -3   6  19       68.73       76.30     11.70 o 
  -2   6  19       59.86       63.20      5.96 o 
  -1   6  19      719.15      700.83     19.06 o 
   0   6  19       61.03       60.54      3.87 o 
   1   6  19     1009.40      979.39     15.60 o 
   2   6  19       32.47       19.61      4.00 o 
   3   6  19      229.33      187.81      8.40 o 
  -3   7  19       37.82       31.16      5.75 o 
  -2   7  19        9.03        8.94      4.03 o 
  -1   7  19      472.14      455.76     10.89 o 
   0   7  19      298.62      275.18      7.60 o 
   1   7  19      271.19      272.26      7.95 o 
   2   7  19      173.75      174.17      7.08 o 
   3   7  19        4.33        9.04      4.75 o 
  -3   8  19       75.05       66.87      6.74 o 
  -2   8  19       54.54       52.37      5.44 o 
  -1   8  19       37.32       43.33      4.84 o 
   0   8  19        1.58        3.65      3.36 o 
   1   8  19       16.86       25.72      4.04 o 
   2   8  19        6.96        7.30      3.88 o 
   3   8  19       14.13        5.33      4.83 o 
  -3   9  19       27.35       28.17      5.55 o 
  -2   9  19      148.48      145.78      7.56 o 
  -1   9  19      169.67      173.71      8.66 o 
   0   9  19      283.14      282.52      8.32 o 
   1   9  19       77.02       89.11      5.80 o 
   2   9  19      206.51      214.25     11.68 o 
   3   9  19       18.88       12.98      6.41 o 
  -3  10  19       51.50       46.32      5.69 o 
  -2  10  19       19.69       22.53      4.59 o 
  -1  10  19      149.37      137.07      9.50 o 
   0  10  19       17.85       20.94      4.45 o 
   1  10  19      184.97      192.53      8.56 o 
   2  10  19        1.06        2.98      4.33 o 
  -2  11  19       58.32       74.96      9.80 o 
  -1  11  19       26.99       29.25      5.86 o 
   0  11  19       87.26       84.54      7.46 o 
   1  11  19      441.13      446.53     12.40 o 
   2  11  19       26.68       21.86      5.04 o 
  -2  12  19      115.24      116.01      9.04 o 
  -1  12  19        3.34       10.36      5.55 o 
   0  12  19        4.53       12.35      5.45 o 
   1  12  19       25.98       24.77      5.44 o 
  -1  13  19       56.03       64.85      8.92 o 
   0  13  19      105.77      114.42      9.88 o 
  -4   0  20       10.34       25.57     11.72 o 
  -3   0  20        5.49        8.26      8.52 o 
  -2   0  20     3474.59     3498.33     70.72 o 
  -1   0  20       28.06       15.72      5.18 o 
   0   0  20      190.92      178.96     14.52 o 
   1   0  20     2150.43     2021.45     35.98 o 
   2   0  20      284.65      262.01     12.09 o 
   3   0  20      152.94      165.53     12.04 o 
   4   0  20      340.44      361.32     18.39 o 
  -4   1  20       61.89       76.02     10.17 o 
  -3   1  20      265.80      250.68     13.66 o 
  -2   1  20      140.78      146.18      6.79 o 
  -1   1  20       29.95       23.71      3.96 o 
   0   1  20       73.42       58.11      4.35 o 
   1   1  20       86.51       84.84      4.89 o 
   2   1  20      704.40      688.74     13.51 o 
   3   1  20      344.36      328.81     11.11 o 
   4   1  20       43.27       33.76      6.50 o 
  -4   2  20        0.37        4.91      7.32 o 
  -3   2  20       18.08       21.44      5.49 o 
  -2   2  20        0.00       -1.38      3.37 o 
  -1   2  20        0.82        5.96      3.49 o 
   0   2  20        0.14        0.01      2.63 o 
   1   2  20       95.08       97.99      4.24 o 
   2   2  20      397.21      374.56      9.72 o 
   3   2  20      204.20      193.98      8.92 o 
   4   2  20       27.08       18.82      5.96 o 
  -4   3  20       18.31       17.23     18.25 o 
  -3   3  20      199.52      197.17     11.37 o 
  -2   3  20       10.34       10.34      4.66 o 
  -1   3  20       71.75       62.85      4.58 o 
   0   3  20       31.93       38.15      4.20 o 
   1   3  20      267.26      255.85      6.32 o 
   2   3  20       57.79       53.65      4.24 o 
   3   3  20      353.70      357.21     11.77 o 
   4   3  20       14.59       25.77      6.11 o 
  -4   4  20        0.51       -1.27     11.46 o 
  -3   4  20        0.41       -4.86      4.86 o 
  -2   4  20     2116.97     2050.65     43.12 o 
  -1   4  20       63.35       60.55      4.54 o 
   0   4  20       86.90       96.74      5.60 o 
   1   4  20      453.29      444.09      8.33 o 
   2   4  20      193.81      186.22      6.48 o 
   3   4  20       20.14       21.26      5.19 o 
   4   4  20      210.63      201.53     11.98 o 
  -4   5  20       53.95       80.33     10.43 o 
  -3   5  20       58.54       55.81      7.20 o 
  -2   5  20      245.23      234.93     10.39 o 
  -1   5  20      242.77      222.46      7.43 o 
   0   5  20        0.07        3.33      3.83 o 
   1   5  20       82.52       65.80      6.26 o 
   2   5  20      159.16      151.54      6.15 o 
   3   5  20      381.69      380.45     13.27 o 
   4   5  20       23.98       23.73     12.38 o 
  -4   6  20       10.79        7.66      6.31 o 
  -3   6  20      207.30      214.41     10.96 o 
  -2   6  20       23.77       22.37      7.46 o 
  -1   6  20        2.69        3.06      4.10 o 
   0   6  20       16.11       22.48      3.23 o 
   1   6  20        0.20       -0.77      3.51 o 
   2   6  20       58.38       55.89      5.98 o 
   3   6  20       25.64       12.62      5.81 o 
  -3   7  20      297.15      324.08     15.69 o 
  -2   7  20      165.34      157.01      7.48 o 
  -1   7  20       43.50       33.36      4.50 o 
   0   7  20      349.65      310.69      8.05 o 
   1   7  20      289.00      243.36      7.73 o 
   2   7  20      179.11      194.38      7.52 o 
   3   7  20       70.88       78.11      6.65 o 
  -3   8  20      116.49      129.80     12.04 o 
  -2   8  20      237.69      223.41      8.73 o 
  -1   8  20       14.39       15.36      5.98 o 
   0   8  20       53.56       55.45      5.05 o 
   1   8  20       99.32      100.31      5.85 o 
   2   8  20      111.66      125.39      7.49 o 
   3   8  20       37.19       42.59      6.00 o 
  -3   9  20       42.16       37.45      6.46 o 
  -2   9  20      197.13      205.99     12.07 o 
  -1   9  20        0.77        2.61      4.62 o 
   0   9  20      246.06      233.98      7.76 o 
   1   9  20       27.97       27.82      4.52 o 
   2   9  20      214.10      225.63     11.40 o 
   3   9  20       54.35       55.14      8.04 o 
  -3  10  20        0.45       -4.89      4.89 o 
  -2  10  20       17.75       20.60      4.58 o 
  -1  10  20       12.52       17.49      7.92 o 
   0  10  20      107.95      120.01      6.63 o 
   1  10  20        2.35        8.46      4.55 o 
   2  10  20       19.82       16.80      4.73 o 
  -2  11  20       69.02       92.62      8.13 o 
  -1  11  20       11.49       14.44      8.88 o 
   0  11  20       60.63       66.08      6.14 o 
   1  11  20        0.63       -1.55      4.47 o 
   2  11  20        9.96        8.95      4.82 o 
  -1  12  20        9.10        5.66      5.84 o 
   0  12  20        5.45       -0.05      7.13 o 
   1  12  20       19.96       14.91      5.12 o 
   0  13  20       94.27      100.92      8.45 o 
  -4   1  21       33.89       38.24      8.85 o 
  -3   1  21       10.90       17.69      7.06 o 
  -2   1  21       18.18       24.65      4.39 o 
  -1   1  21      165.60      136.21      6.52 o 
   0   1  21     2140.12     2056.95     28.42 o 
   1   1  21        3.67        5.33      3.14 o 
   2   1  21       81.12       80.96      5.27 o 
   3   1  21       12.66       17.42      5.03 o 
   4   1  21        8.54        4.98      5.34 o 
  -4   2  21       68.38       67.59     10.01 o 
  -3   2  21        8.81       14.59      5.12 o 
  -2   2  21      202.41      191.47      7.63 o 
  -1   2  21       62.90       76.08      6.58 o 
   0   2  21      674.59      629.82     14.79 o 
   1   2  21     3459.17     3343.09     35.94 o 
   2   2  21       63.75       63.25      5.87 o 
   3   2  21        0.87       -1.49      5.85 o 
   4   2  21      264.11      266.59     11.44 o 
  -4   3  21       52.53       50.93      9.22 o 
  -3   3  21      218.66      221.00     30.16 o 
  -2   3  21       48.23       57.12      6.19 o 
  -1   3  21      199.22      190.24      6.80 o 
   0   3  21     1399.12     1334.43     18.48 o 
   1   3  21       43.07       42.22      3.53 o 
   2   3  21      215.07      194.94      7.59 o 
   3   3  21        1.42        5.62      4.74 o 
   4   3  21       24.62       24.43      6.10 o 
  -4   4  21        2.22        4.47      7.04 o 
  -3   4  21       70.17       69.29      7.51 o 
  -2   4  21       15.04       23.46      5.58 o 
  -1   4  21        5.54        1.52      3.26 o 
   0   4  21       32.62       31.17      3.68 o 
   1   4  21        4.76        5.60      3.23 o 
   2   4  21       63.31       59.58      4.57 o 
   3   4  21      174.39      146.32      8.26 o 
   4   4  21        9.35       30.87      7.44 o 
  -4   5  21        6.44       14.86     15.85 o 
  -3   5  21      133.89      122.00      8.91 o 
  -2   5  21      162.67      173.25     19.99 o 
  -1   5  21      130.78      108.31      5.69 o 
   0   5  21     1027.69     1005.36     22.72 o 
   1   5  21      377.32      312.39      9.00 o 
   2   5  21        1.55        2.86      3.31 o 
   3   5  21       39.69       50.63      8.72 o 
  -4   6  21       34.43       28.24     13.32 o 
  -3   6  21       50.48       50.45     11.45 o 
  -2   6  21      200.03      197.04      8.92 o 
  -1   6  21       10.79       14.32      4.45 o 
   0   6  21      102.22      112.65      5.67 o 
   1   6  21      982.99      967.61     22.62 o 
   2   6  21      296.89      296.03      9.41 o 
   3   6  21       39.15       31.61      6.17 o 
  -3   7  21       51.56       57.07      6.66 o 
  -2   7  21      144.38      131.68      7.07 o 
  -1   7  21      271.06      254.72      8.67 o 
   0   7  21      117.61      114.46      5.55 o 
   1   7  21       18.10       11.26      4.21 o 
   2   7  21       11.79       11.41      4.07 o 
   3   7  21       22.40       15.95      7.38 o 
  -3   8  21       44.30       42.54      6.49 o 
  -2   8  21        1.53       -0.72      4.01 o 
  -1   8  21       32.38       19.73      4.50 o 
   0   8  21       87.00       81.45      5.83 o 
   1   8  21       89.87       81.64      5.61 o 
   2   8  21       48.95       29.78      4.79 o 
   3   8  21       71.03       97.91     11.89 o 
  -3   9  21        6.52       -1.39      5.14 o 
  -2   9  21       18.95       12.02      4.74 o 
  -1   9  21        6.92        2.16      4.65 o 
   0   9  21      586.61      584.61     13.14 o 
   1   9  21      118.78      131.86      6.67 o 
   2   9  21      261.04      268.43      9.28 o 
   3   9  21       36.60       38.10      7.47 o 
  -2  10  21       42.20       35.31      5.09 o 
  -1  10  21       15.74       17.70      5.10 o 
   0  10  21        6.14        6.90      5.14 o 
   1  10  21      172.35      150.85      8.02 o 
   2  10  21      377.80      416.99     11.43 o 
  -2  11  21       51.01       56.67      7.31 o 
  -1  11  21       42.56       54.32      6.82 o 
   0  11  21       78.91       90.19      6.02 o 
   1  11  21        0.03       -3.35      4.59 o 
   2  11  21       23.66       33.14      6.00 o 
  -1  12  21       27.47       23.93      6.08 o 
   0  12  21       17.23        9.25      5.47 o 
   1  12  21      100.43      102.12      7.66 o 
  -4   0  22       23.08       11.46     10.39 o 
  -3   0  22      715.02      679.31     31.97 o 
  -2   0  22      545.40      486.39     17.49 o 
  -1   0  22      266.00      295.99     13.32 o 
   0   0  22     2596.97     2415.81     74.06 o 
   1   0  22      866.88      910.05     23.35 o 
   2   0  22       15.79        9.31      7.06 o 
   3   0  22      261.35      274.32     14.95 o 
   4   0  22      199.55      164.35     13.92 o 
  -4   1  22       28.46       36.84     14.92 o 
  -3   1  22       87.77      106.58     10.23 o 
  -2   1  22      242.00      263.08      9.15 o 
  -1   1  22       40.50       40.72      4.68 o 
   0   1  22      358.84      366.75     11.74 o 
   1   1  22     3282.48     3173.11     53.21 o 
   2   1  22       10.79        7.25      3.62 o 
   3   1  22        4.25       -0.03      4.55 o 
   4   1  22      106.71       96.02      8.45 o 
  -4   2  22        8.49       12.03      7.53 o 
  -3   2  22        9.64       11.84      5.35 o 
  -2   2  22       14.91       15.97      5.19 o 
  -1   2  22      336.76      343.71     12.04 o 
   0   2  22       52.29       49.31      3.98 o 
   1   2  22        1.58        7.97      2.87 o 
   2   2  22      126.95      106.55      6.04 o 
   3   2  22        8.94        4.96      6.04 o 
   4   2  22        8.83       12.79      5.84 o 
  -4   3  22       13.40       21.84     12.25 o 
  -3   3  22      264.09      264.88     11.65 o 
  -2   3  22        0.09        2.04      4.59 o 
  -1   3  22     1242.41     1187.89     21.26 o 
   0   3  22        4.80        7.74      3.06 o 
   1   3  22      152.38      147.79      5.30 o 
   2   3  22     1374.07     1373.78     22.22 o 
   3   3  22      314.81      303.03     11.18 o 
   4   3  22       80.09       79.44      9.15 o 
  -4   4  22        5.78       -3.96      7.33 o 
  -3   4  22      351.52      355.42     15.65 o 
  -2   4  22      819.49      792.90     19.77 o 
  -1   4  22        9.50       15.80      3.68 o 
   0   4  22      230.07      224.31      7.78 o 
   1   4  22      625.09      565.12     10.95 o 
   2   4  22      190.23      160.35      8.30 o 
   3   4  22       27.36       28.81      5.81 o 
  -4   5  22        1.28        4.42      7.59 o 
  -3   5  22       69.71       61.94      8.95 o 
  -2   5  22       16.52       20.28      5.85 o 
  -1   5  22      269.22      253.75      8.00 o 
   0   5  22       74.47       71.34      6.79 o 
   1   5  22       49.16       52.32      4.92 o 
   2   5  22      300.61      305.11      8.44 o 
   3   5  22       41.74       48.17      6.47 o 
  -3   6  22       26.07       32.52      6.63 o 
  -2   6  22       26.44       22.15      5.22 o 
  -1   6  22       34.06       43.27      5.52 o 
   0   6  22      190.16      192.22      6.07 o 
   1   6  22        0.27       13.18      4.08 o 
   2   6  22       24.61       21.07      4.66 o 
   3   6  22      260.33      259.82     12.69 o 
  -3   7  22       23.33       24.52      5.71 o 
  -2   7  22        4.86       14.43      5.55 o 
  -1   7  22      855.74      828.29     15.97 o 
   0   7  22      160.51      158.21      9.77 o 
   1   7  22        5.26        0.21      3.97 o 
   2   7  22      146.61      139.42      7.43 o 
   3   7  22      108.42      119.19     10.73 o 
  -3   8  22        2.79        9.34      5.30 o 
  -2   8  22      238.33      264.43      9.61 o 
  -1   8  22      200.20      197.27      8.20 o 
   0   8  22       38.87       29.04      4.68 o 
   1   8  22      161.19      161.54      7.00 o 
   2   8  22        4.26        6.23      4.20 o 
   3   8  22      621.18      669.50     23.43 o 
  -3   9  22        5.19        0.61      5.96 o 
  -2   9  22        0.01       -0.79      4.35 o 
  -1   9  22      227.37      223.00      9.97 o 
   0   9  22       36.13       41.18      5.24 o 
   1   9  22      101.61      118.27      6.57 o 
   2   9  22        2.18        3.90      4.32 o 
  -2  10  22        0.37        7.32      5.32 o 
  -1  10  22      185.50      170.51      9.30 o 
   0  10  22       50.83       49.91      5.82 o 
   1  10  22        3.79       10.39      4.91 o 
   2  10  22       11.66       17.07      5.04 o 
  -2  11  22        0.17        5.91      5.58 o 
  -1  11  22      198.78      185.63     10.01 o 
   0  11  22        0.14       -1.05      4.02 o 
   1  11  22       82.80      107.67     12.21 o 
   2  11  22      141.67      142.80      9.59 o 
  -1  12  22       23.32       18.77      5.92 o 
   0  12  22       59.78       59.01     10.71 o 
   1  12  22        0.22       -0.83      4.96 o 
  -4   1  23      103.72      101.66     11.47 o 
  -3   1  23        7.19        4.72      6.67 o 
  -2   1  23        1.01        5.01      4.03 o 
  -1   1  23     1682.20     1635.07     27.30 o 
   0   1  23       41.87       44.90      4.92 o 
   1   1  23      503.10      486.80     10.08 o 
   2   1  23      522.35      491.16     12.10 o 
   3   1  23        0.01       -0.96      4.58 o 
   4   1  23        6.92        5.63      5.66 o 
  -4   2  23        1.65       -1.21      7.04 o 
  -3   2  23      240.26      223.70     30.90 o 
  -2   2  23       57.67       43.38      6.71 o 
  -1   2  23        4.60       10.72      3.96 o 
   0   2  23     1761.68     1726.24     25.35 o 
   1   2  23        7.35        5.65      2.91 o 
   2   2  23      336.90      320.82      9.60 o 
   3   2  23       16.77       13.82      5.12 o 
   4   2  23       10.54       17.25      6.08 o 
  -4   3  23       47.36       36.21     17.32 o 
  -3   3  23       70.88       70.76      7.89 o 
  -2   3  23      205.32      194.87      9.77 o 
  -1   3  23     1737.15     1678.29     27.83 o 
   0   3  23      102.25       88.24      4.99 o 
   1   3  23      427.76      378.77      9.32 o 
   2   3  23      414.34      412.37     10.91 o 
   3   3  23       36.20       35.30      6.05 o 
  -4   4  23       27.78       14.14      7.68 o 
  -3   4  23        7.47       10.55      5.69 o 
  -2   4  23      193.49      199.39     24.58 o 
  -1   4  23       14.59       11.12      3.78 o 
   0   4  23        5.57        3.67      3.18 o 
   1   4  23       91.37       95.46      5.26 o 
   2   4  23      370.57      339.92     14.57 o 
   3   4  23       54.40       61.09      6.60 o 
  -3   5  23        7.40       13.10      5.87 o 
  -2   5  23      353.23      332.98     12.76 o 
  -1   5  23      143.59      145.96     11.61 o 
   0   5  23       50.22       44.21      4.24 o 
   1   5  23        1.41        0.81      3.60 o 
   2   5  23      232.92      205.41      7.34 o 
   3   5  23      181.27      181.87     11.05 o 
  -3   6  23      115.70      107.42      9.09 o 
  -2   6  23       84.14       76.59      6.79 o 
  -1   6  23       13.01       17.97      4.72 o 
   0   6  23     1160.73     1090.88     16.97 o 
   1   6  23      391.99      406.01     13.48 o 
   2   6  23        0.20       -3.77      3.92 o 
   3   6  23       11.56        8.39      7.38 o 
  -3   7  23      126.13      114.30      8.53 o 
  -2   7  23       26.24       22.88      4.98 o 
  -1   7  23       38.95       46.20      5.18 o 
   0   7  23       69.41       54.51      4.63 o 
   1   7  23      241.70      206.70     10.60 o 
   2   7  23       94.37       85.87      6.47 o 
   3   7  23       91.98       76.00      9.54 o 
  -3   8  23        2.94       -2.96      6.41 o 
  -2   8  23      177.69      204.26     10.81 o 
  -1   8  23        0.43       -0.80      3.92 o 
   0   8  23       24.16       17.76      4.38 o 
   1   8  23        2.71        5.20      4.15 o 
   2   8  23       95.59       90.09      8.09 o 
   3   8  23      155.28      171.01     10.29 o 
  -3   9  23       25.05       26.35      6.38 o 
  -2   9  23        1.00        7.33      4.72 o 
  -1   9  23       94.38       92.64      7.49 o 
   0   9  23       68.57       58.34      5.74 o 
   1   9  23      252.20      235.58      9.39 o 
   2   9  23       35.32       35.00      6.29 o 
  -2  10  23       73.71       78.24      8.96 o 
  -1  10  23      170.38      164.69      9.33 o 
   0  10  23      145.79      156.10      7.81 o 
   1  10  23      567.45      600.57     16.24 o 
   2  10  23        1.12        0.69      4.51 o 
  -2  11  23        0.22       -2.11      5.34 o 
  -1  11  23        2.55        5.38      6.27 o 
   0  11  23        8.33       -0.59      4.91 o 
   1  11  23        6.29       13.19      5.21 o 
  -1  12  23       26.67       28.55      6.57 o 
   0  12  23       21.53       16.40      6.92 o 
  -4   0  24        0.46       22.38     11.46 o 
  -3   0  24      958.55      835.15     37.56 o 
  -2   0  24       30.86       30.88      6.78 o 
  -1   0  24      381.40      400.16     16.10 o 
   0   0  24       15.81       20.65      6.40 o 
   1   0  24      329.28      340.70     12.30 o 
   2   0  24       42.37       42.44      7.99 o 
   3   0  24      758.57      707.43     31.43 o 
  -4   1  24        1.38        0.68      7.21 o 
  -3   1  24       38.53       42.90     15.98 o 
  -2   1  24       55.19       62.08      6.84 o 
  -1   1  24       59.51       72.81      5.79 o 
   0   1  24     2967.47     2865.52     43.69 o 
   1   1  24      666.71      673.25     12.42 o 
   2   1  24      101.35      108.96      6.33 o 
   3   1  24       48.62       53.32      6.60 o 
  -4   2  24        0.08       -0.08      7.28 o 
  -3   2  24        1.15        6.75      6.56 o 
  -2   2  24       64.08       70.39      9.43 o 
  -1   2  24      408.03      389.85     11.18 o 
   0   2  24      254.65      255.81      8.18 o 
   1   2  24        1.57       -2.69      2.69 o 
   2   2  24      149.86      160.81      7.41 o 
   3   2  24       16.20       18.87      5.51 o 
  -4   3  24       44.05       46.07      9.99 o 
  -3   3  24       42.85       47.81      7.00 o 
  -2   3  24     1184.35     1167.00     36.62 o 
  -1   3  24      664.11      728.70     15.74 o 
   0   3  24      354.63      340.77      8.51 o 
   1   3  24      155.09      145.15      5.53 o 
   2   3  24      337.72      305.13     11.76 o 
   3   3  24       33.92       15.47      5.42 o 
  -3   4  24      675.75      657.12     20.70 o 
  -2   4  24       62.53       66.86      7.17 o 
  -1   4  24      261.67      254.86      8.22 o 
   0   4  24      461.46      439.93      9.77 o 
   1   4  24       12.05       18.44      4.18 o 
   2   4  24       53.95       58.08      6.45 o 
   3   4  24      699.45      692.56     17.45 o 
  -3   5  24      311.06      304.01     13.33 o 
  -2   5  24      680.43      680.36     22.67 o 
  -1   5  24       76.89       97.35      9.88 o 
   0   5  24      112.11      117.50      5.77 o 
   1   5  24       45.36       43.15      4.99 o 
   2   5  24      226.10      223.98      9.84 o 
   3   5  24       10.76        6.67      5.79 o 
  -3   6  24       11.90        5.53      8.52 o 
  -2   6  24       94.61      104.00      8.76 o 
  -1   6  24       84.26       80.78      6.56 o 
   0   6  24        4.00        6.52      3.43 o 
   1   6  24      138.21      118.92      6.71 o 
   2   6  24        6.93       17.61      5.28 o 
   3   6  24        4.52        8.64      6.04 o 
  -3   7  24      218.92      215.16     10.50 o 
  -2   7  24       43.27       40.40      5.55 o 
  -1   7  24      284.28      277.34      9.36 o 
   0   7  24       40.28       35.65      4.32 o 
   1   7  24        2.95        6.69      4.25 o 
   2   7  24      186.70      198.09      8.74 o 
   3   7  24       26.54       35.91      6.73 o 
  -3   8  24       80.71       92.77      8.21 o 
  -2   8  24      203.32      214.39      9.14 o 
  -1   8  24        0.10        1.06      4.63 o 
   0   8  24      206.38      203.92     18.69 o 
   1   8  24       24.90       27.91      5.14 o 
   2   8  24       23.24       30.31      5.51 o 
  -2   9  24       48.08       46.71      5.97 o 
  -1   9  24       20.19       16.97      5.48 o 
   0   9  24       80.47       83.56      6.27 o 
   1   9  24       26.84       24.87      5.84 o 
   2   9  24      138.86      164.65      8.66 o 
  -2  10  24       41.73       48.49      6.91 o 
  -1  10  24        0.78       -0.86      5.03 o 
   0  10  24       61.81       65.90      7.26 o 
   1  10  24      128.18      125.66      8.96 o 
   2  10  24       31.37       38.10      5.98 o 
  -1  11  24       69.57       68.96      7.69 o 
   0  11  24       11.96        2.99      6.14 o 
   1  11  24        0.19        3.45      5.25 o 
   0  12  24      219.19      238.69     15.26 o 
  -4   1  25       84.52       76.82     11.09 o 
  -3   1  25       65.72       67.76      9.70 o 
  -2   1  25       16.81       12.33      4.52 o 
  -1   1  25       83.58       95.78      7.73 o 
   0   1  25      141.11      154.37      8.81 o 
   1   1  25      907.48      886.56     20.73 o 
   2   1  25       10.32       13.51      5.01 o 
   3   1  25        0.26       -4.57      4.57 o 
  -4   2  25       32.90       23.31      8.75 o 
  -3   2  25       85.32       87.71     21.05 o 
  -2   2  25      113.78      103.63      8.19 o 
  -1   2  25      276.88      283.48      9.78 o 
   0   2  25     4489.62     4382.60     65.59 o 
   1   2  25       43.47       61.68      4.21 o 
   2   2  25        0.73        3.58      3.99 o 
   3   2  25       63.16       63.53      6.89 o 
  -3   3  25      174.69      165.57     14.66 o 
  -2   3  25      314.73      335.56     13.00 o 
  -1   3  25      116.66      122.67      9.42 o 
   0   3  25      377.64      362.04      8.83 o 
   1   3  25      488.51      478.47     10.88 o 
   2   3  25        0.96       -3.82      3.82 o 
   3   3  25       91.23       79.90     12.65 o 
  -3   4  25       86.70       79.69     18.52 o 
  -2   4  25       23.88       17.31      5.63 o 
  -1   4  25       81.53       76.29      5.68 o 
   0   4  25        5.43       11.49      4.21 o 
   1   4  25        2.18        4.85      3.91 o 
   2   4  25      149.14      146.14      7.54 o 
   3   4  25       66.12       64.83      8.27 o 
  -3   5  25      100.40       87.55      8.67 o 
  -2   5  25      277.87      284.18     12.49 o 
  -1   5  25        1.15       -4.16      4.16 o 
   0   5  25      194.13      178.67      6.86 o 
   1   5  25      785.36      758.88     15.33 o 
   2   5  25      282.25      268.63      9.60 o 
   3   5  25       65.87       70.32      9.92 o 
  -3   6  25       15.89       20.12      6.64 o 
  -2   6  25       74.31       78.20      8.20 o 
  -1   6  25       20.07       14.33      4.94 o 
   0   6  25     1113.20     1113.96     17.62 o 
   1   6  25       20.82       29.68      4.85 o 
   2   6  25       62.34       65.49      8.84 o 
   3   6  25        0.39       -1.93      5.43 o 
  -3   7  25       69.81       64.18      7.41 o 
  -2   7  25       19.09       24.63      5.68 o 
  -1   7  25       40.44       29.39      4.91 o 
   0   7  25       82.86       67.80      7.27 o 
   1   7  25       83.49       71.79      6.13 o 
   2   7  25      225.82      212.73      9.06 o 
   3   7  25      129.19      141.31      9.61 o 
  -3   8  25       27.10       27.26      6.44 o 
  -2   8  25        2.57        5.99      4.66 o 
  -1   8  25       59.41       56.25      6.68 o 
   0   8  25      116.33      110.90      7.65 o 
   1   8  25        1.90        5.66      4.36 o 
   2   8  25      204.65      206.13      9.13 o 
  -2   9  25       58.25       56.32      6.46 o 
  -1   9  25      171.78      177.70     10.46 o 
   0   9  25        6.39       15.36      5.48 o 
   1   9  25      542.86      595.65     14.95 o 
   2   9  25       29.59       33.76      6.08 o 
  -2  10  25      130.34      132.33      9.23 o 
  -1  10  25        1.13       -4.68      4.68 o 
   0  10  25      188.33      185.23     11.60 o 
   1  10  25       48.83       59.36      7.34 o 
  -1  11  25        2.73       -5.28      5.28 o 
   0  11  25       14.40       24.99      7.30 o 
   1  11  25       36.69       49.44      7.20 o 
  -4   0  26       58.54       46.89     14.12 o 
  -3   0  26      113.06      124.94     15.98 o 
  -2   0  26       38.02       45.91      7.88 o 
  -1   0  26      912.16      890.26     26.18 o 
   0   0  26       77.09       69.81      8.75 o 
   1   0  26     1048.57      973.51     26.71 o 
   2   0  26       56.12       49.31      8.57 o 
   3   0  26      517.16      526.78     21.84 o 
  -3   1  26       32.13       28.42      8.47 o 
  -2   1  26      592.27      570.02     22.61 o 
  -1   1  26      378.80      390.24     11.58 o 
   0   1  26      119.61      113.46      6.92 o 
   1   1  26       54.26       53.92      4.70 o 
   2   1  26      123.25      127.49      7.32 o 
   3   1  26        7.71        3.00      5.21 o 
  -3   2  26       61.74       61.63      9.80 o 
  -2   2  26       42.16       44.50      6.70 o 
  -1   2  26      236.55      228.14     13.73 o 
   0   2  26        3.75       10.87      6.02 o 
   1   2  26       37.90       41.07      4.49 o 
   2   2  26        5.19        7.57      4.37 o 
   3   2  26        6.46       -0.57      5.54 o 
  -3   3  26      256.56      253.84     12.35 o 
  -2   3  26      249.90      259.23     22.55 o 
  -1   3  26        0.11       10.08      4.35 o 
   0   3  26      225.58      245.99      7.60 o 
   1   3  26      102.13      103.92      5.62 o 
   2   3  26       16.77       13.50      4.58 o 
   3   3  26       22.13       25.90      6.03 o 
  -3   4  26      188.74      200.75     13.66 o 
  -2   4  26      264.28      250.99     11.98 o 
  -1   4  26     1953.70     1785.80     39.38 o 
   0   4  26       96.66       76.59      5.10 o 
   1   4  26      372.90      340.98     10.10 o 
   2   4  26       43.69       63.73      6.08 o 
   3   4  26      483.68      441.20     26.67 o 
  -3   5  26      210.89      207.84     12.89 o 
  -2   5  26      177.73      187.75     16.19 o 
  -1   5  26      186.73      182.06      9.27 o 
   0   5  26       26.68       19.08      4.00 o 
   1   5  26        4.72        9.07      4.18 o 
   2   5  26        4.95        7.33      5.23 o 
   3   5  26        6.21        7.89      6.27 o 
  -3   6  26      170.57      172.53     11.40 o 
  -2   6  26       30.21       26.09      6.59 o 
  -1   6  26       30.38       28.05      5.62 o 
   0   6  26       20.73       17.01      3.93 o 
   1   6  26       87.80       68.32      6.08 o 
   2   6  26       13.51       10.84      5.56 o 
   3   6  26        5.64        1.60      6.15 o 
  -3   7  26        8.41        3.92      5.48 o 
  -2   7  26      188.41      201.61     10.10 o 
  -1   7  26       19.98       30.60      5.04 o 
   0   7  26      158.81      151.71     10.08 o 
   1   7  26       30.68       40.03      5.56 o 
   2   7  26        7.13        8.55      5.50 o 
  -2   8  26        0.55        3.16      4.60 o 
  -1   8  26      388.98      396.07     12.86 o 
   0   8  26       22.06       28.22      5.01 o 
   1   8  26       22.35       14.96      4.83 o 
   2   8  26       34.31       50.65      6.90 o 
  -2   9  26       36.98       33.02      6.05 o 
  -1   9  26      147.47      159.56     13.07 o 
   0   9  26      153.02      141.46     10.35 o 
   1   9  26        5.32        3.01      4.78 o 
   2   9  26        0.07        5.62      5.04 o 
  -1  10  26       84.86       95.67      8.42 o 
   0  10  26        9.67       14.80      8.19 o 
   1  10  26       27.35       17.42      6.07 o 
  -1  11  26       58.60       41.85      7.14 o 
   0  11  26       65.39       54.19      9.38 o 
  -3   1  27       34.42       38.39      8.85 o 
  -2   1  27        8.37        3.96      4.32 o 
  -1   1  27       12.42        9.96      4.54 o 
   0   1  27      101.69       97.66      6.74 o 
   1   1  27      309.16      316.38      8.90 o 
   2   1  27       56.07       57.33      6.42 o 
   3   1  27        2.60       -0.64      5.96 o 
  -3   2  27        6.95       -5.72      7.46 o 
  -2   2  27        2.59        1.23      5.26 o 
  -1   2  27     1283.26     1260.06     26.88 o 
   0   2  27        6.83       -0.21      5.73 o 
   1   2  27      246.08      229.99      7.79 o 
   2   2  27     1164.89     1056.99     32.01 o 
   3   2  27       92.46      114.43      8.50 o 
  -3   3  27       27.85       22.99      8.19 o 
  -2   3  27       19.63       19.61      5.99 o 
  -1   3  27       98.45       89.12      6.75 o 
   0   3  27      121.74      119.00      7.18 o 
   1   3  27      239.81      247.71      7.91 o 
   2   3  27       29.30       29.83      5.25 o 
   3   3  27       34.57       31.38      6.30 o 
  -3   4  27        9.88       17.25      6.51 o 
  -2   4  27       33.70       34.01      6.60 o 
  -1   4  27      158.02      164.18      8.18 o 
   0   4  27       84.92       86.46      5.45 o 
   1   4  27       77.14       76.39      5.99 o 
   2   4  27       77.08       85.46      6.60 o 
   3   4  27       23.60       34.64      7.52 o 
  -3   5  27        5.16        0.08      5.99 o 
  -2   5  27       55.19       53.20      7.65 o 
  -1   5  27      279.73      258.28     10.92 o 
   0   5  27       47.10       48.68      4.72 o 
   1   5  27      431.74      410.06     13.17 o 
   2   5  27       97.52      131.06      8.86 o 
   3   5  27      150.66      157.85     13.91 o 
  -3   6  27        6.71       17.45      7.07 o 
  -2   6  27       58.33       59.18      8.00 o 
  -1   6  27       97.59       91.14      7.15 o 
   0   6  27       40.39       50.00      4.82 o 
   1   6  27      105.73       96.62      7.80 o 
   2   6  27      478.40      467.24     16.79 o 
  -3   7  27        0.43        2.38      5.38 o 
  -2   7  27       73.99       90.00      9.10 o 
  -1   7  27       53.05       60.98      5.98 o 
   0   7  27        8.23        7.96      4.24 o 
   1   7  27      330.84      329.98     12.05 o 
   2   7  27      111.56      124.50      9.11 o 
  -2   8  27       12.05        9.58      4.89 o 
  -1   8  27       11.87       18.55      5.66 o 
   0   8  27       53.12       59.05      7.92 o 
   1   8  27       71.32       76.08      6.67 o 
   2   8  27      117.25      124.50      9.10 o 
  -2   9  27        2.50        7.88      5.43 o 
  -1   9  27      127.18      119.58      8.49 o 
   0   9  27      226.37      204.80     11.99 o 
   1   9  27      105.59      123.60     11.69 o 
   2   9  27        0.23       11.15      6.25 o 
  -1  10  27        3.04        1.19      7.31 o 
   0  10  27       93.22      107.63     10.10 o 
   1  10  27       10.78       17.70      7.88 o 
   0  11  27      104.53       95.64     17.85 o 
  -3   0  28        5.77       -5.06      9.86 o 
  -2   0  28        0.65        0.57      7.33 o 
  -1   0  28     1467.21     1471.68     37.76 o 
   0   0  28      297.69      272.67     14.41 o 
   1   0  28      128.98      116.20      8.80 o 
   2   0  28      258.56      270.61     15.85 o 
   3   0  28       28.60       20.08      8.70 o 
  -3   1  28      116.90       91.88     11.11 o 
  -2   1  28      114.84      121.23      8.00 o 
  -1   1  28      203.56      208.89      9.17 o 
   0   1  28      283.30      279.75     10.96 o 
   1   1  28        0.08        3.29      3.73 o 
   2   1  28       15.32       17.03      6.19 o 
   3   1  28       17.61        8.40      5.62 o 
  -3   2  28       12.26        2.34      8.26 o 
  -2   2  28       27.89       17.81      6.10 o 
  -1   2  28        0.21       -0.02      4.22 o 
   0   2  28        0.51       -1.23      4.28 o 
   1   2  28       61.59       61.21      5.14 o 
   2   2  28        1.23        0.42      4.77 o 
   3   2  28        1.36       -0.78      6.42 o 
  -3   3  28       12.56        8.32      8.79 o 
  -2   3  28      490.40      482.52     16.44 o 
  -1   3  28       41.53       39.71      6.08 o 
   0   3  28        5.53        2.54      4.38 o 
   1   3  28        7.79       11.27      4.39 o 
   2   3  28       10.89        8.33      4.71 o 
   3   3  28      157.88      157.45      9.60 o 
  -3   4  28       44.35       43.57      7.75 o 
  -2   4  28        9.37        7.57      6.00 o 
  -1   4  28      608.58      629.53     18.46 o 
   0   4  28      415.14      395.21     10.85 o 
   1   4  28      124.97      122.93      7.20 o 
   2   4  28      295.17      314.23     17.09 o 
   3   4  28       22.18       24.26      7.23 o 
  -3   5  28       43.00       50.10      8.22 o 
  -2   5  28      184.25      197.35     16.88 o 
  -1   5  28        3.91        2.12      4.70 o 
   0   5  28        6.59        5.91      3.98 o 
   1   5  28        0.77        0.76      4.29 o 
   2   5  28       66.81       70.41      7.45 o 
   3   5  28        5.62       11.71      7.22 o 
  -3   6  28        0.03        7.01      6.70 o 
  -2   6  28       16.29       10.68      6.20 o 
  -1   6  28       51.13       58.52      7.70 o 
   0   6  28       29.47       32.73      4.83 o 
   1   6  28      184.88      181.44      8.47 o 
   2   6  28        0.22        4.02      5.18 o 
  -2   7  28      190.04      207.53     12.20 o 
  -1   7  28        4.46       14.09      4.71 o 
   0   7  28       95.31       97.31      7.31 o 
   1   7  28        7.07        2.66      4.66 o 
   2   7  28       41.04       35.70      7.54 o 
  -2   8  28        2.66        5.01      5.06 o 
  -1   8  28      164.74      157.95      9.34 o 
   0   8  28      319.35      325.00     14.35 o 
   1   8  28       45.66       49.44      6.15 o 
   2   8  28      150.41      160.16     10.00 o 
  -2   9  28       36.94       49.72      7.36 o 
  -1   9  28        6.41        8.30      5.81 o 
   0   9  28        0.36        1.09      6.18 o 
   1   9  28        6.43        3.32      5.41 o 
  -1  10  28       84.14       76.52      7.94 o 
   0  10  28       79.55       82.58      9.61 o 
   1  10  28       63.28       60.96      7.99 o 
  -3   1  29       55.29       82.50     28.50 o 
  -2   1  29        0.19       -0.47      6.29 o 
  -1   1  29       58.31       59.43      6.39 o 
   0   1  29      268.29      269.86     10.40 o 
   1   1  29      389.43      398.79     10.23 o 
   2   1  29        3.95       -0.96      4.89 o 
   3   1  29       89.01       85.59      8.01 o 
  -3   2  29       98.60       94.52     11.49 o 
  -2   2  29      144.62      126.77      9.62 o 
  -1   2  29      123.13      122.26     18.26 o 
   0   2  29       62.44       74.45      6.54 o 
   1   2  29      298.01      301.22     15.02 o 
   2   2  29      347.50      342.96     12.52 o 
   3   2  29       14.48       19.54      6.50 o 
  -3   3  29       27.00       55.02     15.85 o 
  -2   3  29        5.00        2.91      5.63 o 
  -1   3  29      338.18      354.02     21.30 o 
   0   3  29       24.69       29.93      5.45 o 
   1   3  29      147.38      146.38      7.42 o 
   2   3  29       93.05       97.67      7.03 o 
   3   3  29      109.63      112.65      8.90 o 
  -3   4  29        0.40       -1.99      5.94 o 
  -2   4  29      133.70      135.77     10.09 o 
  -1   4  29        6.50        8.47      4.73 o 
   0   4  29       15.15       13.70      4.46 o 
   1   4  29       45.18       41.48      5.44 o 
   2   4  29        9.11        2.13      4.74 o 
   3   4  29       15.09       12.06      7.09 o 
  -3   5  29      123.74      138.37     20.88 o 
  -2   5  29       44.84       41.26      7.53 o 
  -1   5  29      159.78      144.51     10.10 o 
   0   5  29      459.61      480.98     19.61 o 
   1   5  29      528.68      534.55     21.34 o 
   2   5  29       66.59       45.76      6.93 o 
  -2   6  29       93.33       91.05      9.31 o 
  -1   6  29       65.20       65.26      7.11 o 
   0   6  29       79.00       97.67      6.47 o 
   1   6  29      299.34      302.55     11.39 o 
   2   6  29      182.25      195.91     10.91 o 
  -2   7  29       63.13       75.28     12.21 o 
  -1   7  29       10.35       12.23      4.68 o 
   0   7  29        4.55       -2.20      5.37 o 
   1   7  29      129.93      128.66      8.13 o 
   2   7  29       42.15       42.83      7.19 o 
  -2   8  29      139.44      147.85      9.59 o 
  -1   8  29       21.44       36.96      6.38 o 
   0   8  29       10.16        8.93      6.31 o 
   1   8  29       62.88       46.64      6.19 o 
  -1   9  29       10.96       12.72      5.62 o 
   0   9  29      147.08      155.51     11.42 o 
   1   9  29       57.24       51.60      7.47 o 
   0  10  29       31.68       30.88      8.13 o 
  -3   0  30        7.36        6.93     10.92 o 
  -2   0  30      456.46      468.33     19.49 o 
  -1   0  30      228.13      236.81     14.41 o 
   0   0  30        9.23       18.34      7.25 o 
   1   0  30        2.02        8.61      5.65 o 
   2   0  30        5.60        1.05      7.06 o 
   3   0  30      102.39      122.84     12.77 o 
  -3   1  30       53.33       47.03      9.41 o 
  -2   1  30      236.70      259.25     13.07 o 
  -1   1  30      127.56      113.95      7.74 o 
   0   1  30      412.28      427.29     15.23 o 
   1   1  30       13.24       20.38      4.34 o 
   2   1  30        4.29        6.97      5.28 o 
   3   1  30      183.74      155.11     11.42 o 
  -3   2  30       13.60       12.83      7.90 o 
  -2   2  30        2.43       -3.32      6.69 o 
  -1   2  30        1.67       -0.27      4.55 o 
   0   2  30       13.21        2.83      4.42 o 
   1   2  30       27.47       26.94      7.61 o 
   2   2  30       28.78       39.59      6.35 o 
   3   2  30        6.59        8.81      6.53 o 
  -3   3  30       98.97      108.93     14.52 o 
  -2   3  30       12.73       14.96      6.21 o 
  -1   3  30       87.83      100.49      7.51 o 
   0   3  30      179.03      177.98      8.88 o 
   1   3  30       43.33       41.69      6.43 o 
   2   3  30       21.89       17.53      5.24 o 
  -3   4  30       26.48       18.88      9.59 o 
  -2   4  30      481.19      480.11     24.16 o 
  -1   4  30      143.48      145.27     10.13 o 
   0   4  30       40.44       41.08      6.13 o 
   1   4  30        2.47       -4.15      4.15 o 
   2   4  30       19.25       21.53      5.42 o 
  -2   5  30        0.26       -0.63      7.37 o 
  -1   5  30        3.45        5.26      5.74 o 
   0   5  30       77.72       74.38      7.02 o 
   1   5  30       33.05       33.66      5.60 o 
   2   5  30       15.13        2.39      5.61 o 
  -2   6  30        5.49        3.23      6.23 o 
  -1   6  30       20.92       15.62      5.48 o 
   0   6  30      163.07      152.73      8.86 o 
   1   6  30       57.89       71.48      7.79 o 
   2   6  30       17.77       33.37      6.72 o 
  -2   7  30       54.77       46.02      9.53 o 
  -1   7  30       62.69       52.77      7.01 o 
   0   7  30      191.96      210.82     12.05 o 
   1   7  30        1.32        1.57      4.72 o 
   2   7  30        0.72        4.61      5.80 o 
  -2   8  30       81.69      101.16      8.75 o 
  -1   8  30      350.78      355.22     13.19 o 
   0   8  30        2.60        9.49      6.52 o 
   1   8  30        0.04        2.93      4.92 o 
  -1   9  30       90.45       81.61      8.13 o 
   0   9  30       49.34       43.08      8.19 o 
   1   9  30       21.35        9.91      6.17 o 
  -3   1  31       59.46       52.43      9.77 o 
  -2   1  31       23.46       15.28      6.18 o 
  -1   1  31        4.88        5.96      4.92 o 
   0   1  31       44.64       53.29      6.45 o 
   1   1  31       64.65       76.59      6.14 o 
   2   1  31      175.74      177.20      9.82 o 
  -3   2  31        0.34        5.79      7.82 o 
  -2   2  31        1.07        6.81      6.02 o 
  -1   2  31        0.77        6.36      4.99 o 
   0   2  31        3.39        1.67      4.53 o 
   1   2  31      324.06      349.52     12.62 o 
   2   2  31      767.07      754.82     27.35 o 
  -3   3  31        5.91       10.47      8.23 o 
  -2   3  31      166.67      155.89     11.82 o 
  -1   3  31        8.04        2.93      4.67 o 
   0   3  31       20.96       31.40      5.74 o 
   1   3  31       75.68       75.98      7.59 o 
   2   3  31       40.12       36.99      6.58 o 
  -2   4  31       30.83       22.55      6.92 o 
  -1   4  31      122.41      124.08     13.64 o 
   0   4  31        2.39       -1.40      5.45 o 
   1   4  31       25.06       32.47      5.43 o 
   2   4  31       40.46       47.73      6.40 o 
  -2   5  31       60.40       43.46      7.89 o 
  -1   5  31        0.02        6.92      6.12 o 
   0   5  31      152.94      159.07      9.16 o 
   1   5  31       32.87       40.21      5.76 o 
   2   5  31      159.77      154.97     10.01 o 
  -2   6  31       70.97       70.03      8.93 o 
  -1   6  31        1.91        3.52      9.41 o 
   0   6  31        2.37       -1.80      4.61 o 
   1   6  31      284.55      315.47     11.21 o 
   2   6  31      183.56      185.46     15.53 o 
  -2   7  31       33.91       39.58      8.25 o 
  -1   7  31        0.60       -5.92      5.92 o 
   0   7  31      107.10       96.39     11.63 o 
   1   7  31       43.59       54.25      6.61 o 
  -1   8  31       71.00       89.08     10.41 o 
   0   8  31        0.01       11.09      6.43 o 
   1   8  31        2.16        6.22      5.24 o 
   0   9  31       67.25       81.17      9.62 o 
  -3   0  32        7.25       12.79     11.46 o 
  -2   0  32      602.33      637.95     23.90 o 
  -1   0  32      235.84      243.69     46.35 o 
   0   0  32        1.24       -1.78      6.77 o 
   1   0  32      209.16      240.55     14.44 o 
   2   0  32       56.26       48.29      9.96 o 
  -3   1  32       42.51       36.62      9.70 o 
  -2   1  32       38.65       37.44      7.27 o 
  -1   1  32      106.69      110.89      9.09 o 
   0   1  32      272.79      303.59     11.57 o 
   1   1  32        6.43        6.07      4.58 o 
   2   1  32       15.96       18.87      5.82 o 
  -3   2  32        8.37        6.43      7.90 o 
  -2   2  32        3.14        1.53      6.19 o 
  -1   2  32        1.33        2.60      4.76 o 
   0   2  32        2.12        8.85      5.02 o 
   1   2  32        0.49        1.22      5.19 o 
   2   2  32        0.02        1.20      5.36 o 
  -2   3  32        0.72        6.99      6.19 o 
  -1   3  32      100.96       93.45      7.82 o 
   0   3  32      274.58      278.08     11.34 o 
   1   3  32       50.58       55.52      7.20 o 
   2   3  32        4.19        8.29      5.59 o 
  -2   4  32      164.69      180.78     19.49 o 
  -1   4  32      210.90      223.01     12.25 o 
   0   4  32        1.97       -0.82      7.23 o 
   1   4  32      156.00      175.22     10.08 o 
   2   4  32        0.06        2.28      4.99 o 
  -2   5  32       40.44       59.24      8.64 o 
  -1   5  32        2.29        0.02      5.75 o 
   0   5  32      196.33      211.99     10.37 o 
   1   5  32       47.34       59.73      6.52 o 
   2   5  32        9.87       15.41      6.18 o 
  -2   6  32       79.09       81.77      9.55 o 
  -1   6  32        0.66        8.09      6.19 o 
   0   6  32       67.06       59.96      7.31 o 
   1   6  32       16.17       12.99      5.33 o 
  -1   7  32      215.12      253.02     12.57 o 
   0   7  32      105.86      121.05     10.36 o 
   1   7  32        4.68        2.32      5.06 o 
  -1   8  32       71.31       81.51      8.35 o 
   0   8  32       22.09       16.32      6.87 o 
  -2   1  33        6.91       14.18      6.60 o 
  -1   1  33       35.12       43.76      6.77 o 
   0   1  33      139.85      144.50     16.72 o 
   1   1  33        0.70        2.04      5.81 o 
   2   1  33       94.03       91.25      8.35 o 
  -2   2  33      156.97      183.29     16.33 o 
  -1   2  33        8.06        9.81      5.43 o 
   0   2  33       63.66       79.47      7.58 o 
   1   2  33      906.95      977.34     22.29 o 
   2   2  33        2.82        8.65      5.65 o 
  -2   3  33       32.98       31.88      7.18 o 
  -1   3  33       55.26       57.92      6.98 o 
   0   3  33       29.46       30.61      6.23 o 
   1   3  33       18.48       22.86      6.05 o 
   2   3  33       60.57       66.04      7.84 o 
  -2   4  33       20.35       25.41      7.23 o 
  -1   4  33        0.04        0.06      5.57 o 
   0   4  33        6.96       14.99      6.45 o 
   1   4  33       12.54       11.67      6.14 o 
   2   4  33        3.27       -4.37      5.45 o 
  -2   5  33      101.83       97.78     10.21 o 
  -1   5  33        0.19       -4.71      5.94 o 
   0   5  33      244.83      275.32     13.56 o 
   1   5  33       42.55       34.22      8.15 o 
  -1   6  33       16.78        6.22      6.61 o 
   0   6  33       21.15       13.21      7.02 o 
   1   6  33      284.69      323.25     16.45 o 
  -1   7  33        7.93       15.85      6.91 o 
   0   7  33       31.91       31.96      7.82 o 
   1   7  33        1.48        2.15      5.17 o 
   0   8  33       76.81       88.18     17.32 o 
  -2   0  34      213.23      237.63     22.38 o 
  -1   0  34        9.71       16.27      8.38 o 
   0   0  34      265.72      259.85     15.92 o 
   1   0  34      274.37      300.49     17.05 o 
   2   0  34        6.86        3.47      7.87 o 
  -2   1  34       58.42       72.81      9.09 o 
  -1   1  34       67.93       65.66      7.32 o 
   0   1  34      199.84      244.08     11.15 o 
   1   1  34       96.65      129.79     12.23 o 
   2   1  34      139.56      145.17      9.72 o 
  -2   2  34        1.32        5.59      6.30 o 
  -1   2  34       16.99       16.39      5.85 o 
   0   2  34       77.66       77.33      7.82 o 
   1   2  34        7.57       14.10      5.84 o 
   2   2  34        3.78        1.37      5.65 o 
  -2   3  34       30.25       27.94      7.53 o 
  -1   3  34      191.96      224.86     10.99 o 
   0   3  34        0.34       -2.06      5.19 o 
   1   3  34       57.89       75.00      8.03 o 
   2   3  34       29.52       18.17      6.35 o 
  -2   4  34       37.99       50.45      8.72 o 
  -1   4  34      122.62      124.65     10.35 o 
   0   4  34      412.33      461.85     20.32 o 
   1   4  34      237.04      241.74     13.23 o 
  -2   5  34       41.11       66.07     16.52 o 
  -1   5  34       46.45       43.42      9.48 o 
   0   5  34       31.12       26.38      7.44 o 
   1   5  34      102.94      127.02     15.50 o 
  -1   6  34      139.95      141.58     13.94 o 
   0   6  34       62.35       78.84      9.43 o 
   1   6  34      215.91      291.59     18.00 o 
   0   7  34       43.56       58.77      8.92 o 
  -2   1  35        4.83       -1.36      6.15 o 
  -1   1  35       27.11       35.75      6.78 o 
   0   1  35       53.23       49.17     14.34 o 
   1   1  35       35.12       41.47      7.09 o 
   2   1  35      276.57      291.50     12.92 o 
  -2   2  35      123.49      127.40     10.95 o 
  -1   2  35        0.77        3.09      5.21 o 
   0   2  35        9.81        5.54      5.51 o 
   1   2  35       83.48       90.59      8.60 o 
  -2   3  35       10.81       16.50      6.80 o 
  -1   3  35       80.94       81.03      8.02 o 
   0   3  35       57.99       66.31      7.71 o 
   1   3  35       37.10       62.42      7.88 o 
  -1   4  35       16.67       20.67      6.94 o 
   0   4  35        3.48        3.30      6.27 o 
   1   4  35        8.25       15.20      6.33 o 
  -1   5  35        3.87       -5.93      6.10 o 
   0   5  35        2.44       10.04      6.68 o 
   1   5  35        5.55        6.23      5.99 o 
  -1   6  35        1.21       -1.85     12.52 o 
   0   6  35       22.64       24.12      9.04 o 
  -2   0  36        0.02        2.13     10.66 o 
  -1   0  36       15.11       29.35     15.98 o 
   0   0  36      415.25      429.96     29.04 o 
   1   0  36       11.46        9.32     11.72 o 
  -2   1  36       19.15       18.81      6.96 o 
  -1   1  36      552.52      670.38     21.06 o 
   0   1  36        0.09       -1.88      5.20 o 
   1   1  36       52.79       56.52      8.58 o 
  -1   2  36        2.33        2.05      5.40 o 
   0   2  36        9.50        5.04      5.60 o 
   1   2  36       24.30       26.55      6.66 o 
  -1   3  36      192.61      194.10     12.18 o 
   0   3  36       98.65      140.57     11.07 o 
   1   3  36      242.13      265.25     17.28 o 
  -1   4  36       91.02       85.35      9.62 o 
   0   4  36      382.46      435.05     17.53 o 
   1   4  36        1.97       12.13      6.35 o 
  -1   5  36       71.62       81.13      9.98 o 
   0   5  36      272.58      346.18     42.09 o 
  -1   1  37        1.15        6.55      5.79 o 
   0   1  37        1.25        9.35      5.73 o 
   1   1  37      170.85      170.89     12.13 o 
  -1   2  37       11.33       17.95      6.46 o 
   0   2  37        6.66        9.61      6.06 o 
   1   2  37      126.73      125.68     16.65 o 
  -1   3  37        8.35       13.86      6.85 o 
   0   3  37        5.10        6.59      7.89 o 
   0   4  37       88.82      106.61     10.58 o 
  -1   0  38       14.54        6.69      8.32 o 
   0   0  38      426.71      485.36     22.38 o 
  -1   1  38       60.03       57.35      9.96 o 
   0   1  38      146.87      164.42     10.34 o 
   0   2  38        0.45       -1.10      5.39 o 
                                                 
